# Supplementary material for: Sourcing thermotolerant poly(ethylene terephthalate) hydrolase scaffolds from natural diversity
Source: Nat Commun. 2022 Dec 21;13:7850. doi: 10.1038/s41467-022-35237-x (PMC9772341; doi:10.1038/s41467-022-35237-x)
Supplement: Supplementary file 3 — Source data [file 41467_2022_35237_MOESM3_ESM.xlsx]

## Sheet: Table D1
Source Data Table D1. Sequences for the 74 PET hydrolase candidates and the signal peptide-containing variants
Lowercase letters in the DNA sequence signify the XhoI cut site and hexa-histidine epitope tag before the stop codon.
Enzyme ID	Protein Sequence	DNA Sequence	Plasmid ID
101	MCLYLNIWTPDLNGSLPVMVFIHGGGNQQGSTAQIAGGARIYEGKNLARRGQVVVVTLQYRLGALGYLVHPGLEAESTHGKAGNYGALDQLAALLWIKENIRAFGGDPELVTLFGESAGAVNIGNLLVMPAAKGLFHRAILQSGSPRLKAYSAARNEGIAFAQKLGAAGTPEQQVAHLRTLPVDSLVKGDSNPISGGSMAQGSWQPVLDGYWFPQAPLDAMRSGEHHRVPLIVGSSSDEMSLYVPSVVTPLMLQTFVQTTIPAPYRQQVLALYPPGTTNEQARASYVALVGDPLESTCRHASLEHHHHHH	ATGTGCCTGTATCTGAATATCTGGACTCCGGACCTGAATGGCAGCCTGCCGGTTATGGTGTTCATTCACGGCGGCGGTAACCAGCAAGGTTCCACCGCTCAGATCGCCGGTGGTGCACGTATCTACGAGGGCAAGAACCTGGCACGTCGTGGTCAGGTAGTTGTAGTCACCCTTCAATACCGTCTGGGTGCACTGGGCTATCTGGTACACCCGGGTCTGGAAGCTGAATCCACCCACGGCAAGGCTGGTAACTATGGGGCTCTGGATCAGCTGGCAGCACTGCTCTGGATTAAAGAAAACATCCGCGCTTTTGGTGGTGACCCGGAGCTGGTCACGCTGTTCGGCGAAAGCGCGGGCGCGGTTAACATCGGCAACCTGCTGGTTATGCCGGCTGCAAAA…	pEE005
102	MQSPAQSSAPTVELDSGAIAGSTADGVVSFKGIPYAAPPVGNLRWRAPQPVASWTGVRAATEYGYDCIQLPLEGDAAASGGEMSEDCLVLNVWRPAEIAPGERLPVLVWIHGGGFLNGSAAAPIYDGTAFAQQGLVVVSFNYRLGRLGFFAHPALTAANEGPLGNYGLMDQIAALEWVQRNIAAFGGDPARITLMGQSAGGISVMYHLTAPESQGLFHQAAVLSGGGRTYLLGLRNLRESTDALPSAEQSGLAFGRRFGIRGRGRAALRSLRSLSAEEVNGDLSMAALVEKPADYAGLEHHHHHH	ATGCAGTCTCCGGCACAATCTAGCGCACCGACTGTGGAACTCGATTCTGGTGCCATCGCGGGCTCTACCGCTGATGGCGTTGTGTCCTTTAAAGGCATCCCATACGCTGCTCCGCCGGTGGGTAATCTGCGTTGGCGCGCTCCACAGCCGGTTGCGAGCTGGACTGGTGTTCGTGCTGCGACTGAATATGGCTACGACTGCATCCAGCTGCCGCTGGAAGGTGATGCGGCTGCATCTGGTGGTGAAATGTCTGAAGATTGTCTGGTCCTGAACGTATGGCGCCCGGCTGAAATTGCACCGGGCGAACGCCTGCCAGTTCTGGTTTGGATCCACGGGGGTGGCTTTCTGAATGGTAGCGCAGCGGCCCCGATCTATGACGGCACCGCGTTTGCACAGCAG…	pEE006
103	MQGITVRTPLGPALGQMEKGAIAFYGLPYAQASRFEAPRPVAAWPPGVGRERVACPQTPGTTARLGGYIPPQREDCLVANLFLPLEPPPPEGFPVMVYLHGGGFTSGSAAEPIYGGHRMAQEGVVVVSVNYRLGPLGFLALPALEKENPKAVGNYGLLDLVEALRFVQRHIRYFGGNPQNVTLFGESAGGMLVCTLLATPEAQGLFHKAILQSGGCHQVRPLERDFPFGEQWAKNLGCSPEDLACLRNLPLSRLFPTMEPKAPPDITASALGFPNSPFKPHLGALLPESPTEALRKGQARDIPLLVGANLEELAFPGLAWLLGPRRWEEFGQRLAAQGLTQQQREALKGVYQKRFSEPRAAWGQAQTDLLLLCPSLKAARLQASFAPTYAYLFTFRVPG…	ATGCAAGGCATCACTGTGCGCACCCCGCTGGGTCCGGCGTTAGGTCAAATGGAAAAAGGTGCGATCGCGTTCTACGGTCTGCCGTATGCTCAGGCGTCTCGTTTCGAAGCTCCACGCCCAGTAGCGGCTTGGCCGCCAGGCGTAGGCCGTGAACGTGTTGCGTGCCCGCAGACTCCGGGTACTACCGCGCGTCTGGGTGGCTATATCCCGCCGCAACGTGAAGACTGTCTGGTCGCAAATCTGTTCCTGCCGCTGGAACCGCCGCCACCTGAGGGTTTCCCGGTAATGGTGTATCTGCATGGCGGCGGTTTCACGTCTGGCTCCGCAGCAGAACCAATTTACGGTGGACACCGTATGGCTCAGGAAGGTGTGGTTGTTGTTTCTGTTAACTACCGCCTG…	pEE007
104	MVFLGWQGSPVQLPAHAGEQAPSPVEPLNLPDPARPGAYPVALLTYGSGQDKLRQEYAQGAALLTPSVDASLLLEGWSSLRTAYWGFSPAELPLNGRVWYPQAEGRFPLVIAVHGNHPMEETSESGYDYLGELLASRGFIFVAVDENFLNISAWGDVLFFNRLEGESDARGWLVLEHLRLWQSWNEQPGNPFYQRVDLNQIALLGHSRGGEAIVIAAAFNRLSHYPDNAALSFDYGFKIRSLIALAPADGQYQPGGLPTPLQDVNYLLLHGSHDMDVLTMMGAAPFERLTFSGQDDFFKSAVYIYGANHGQFNSVWGNKDIAEPIPRLYNLRQLLPQTEQQRIAQVLISAFLEDTLRGERAYRPLFQLEHHHHHH	ATGGTTTTCCTTGGCTGGCAGGGCTCACCGGTGCAGCTGCCGGCACACGCGGGCGAACAAGCACCGAGCCCGGTTGAGCCACTCAACCTGCCTGATCCGGCACGTCCGGGAGCTTACCCGGTAGCGCTGTTAACTTACGGCTCTGGCCAAGATAAACTGCGTCAGGAGTACGCGCAAGGTGCAGCTCTGCTGACCCCGAGCGTGGACGCGTCTCTGCTGCTGGAAGGCTGGTCCTCTCTCCGTACCGCTTATTGGGGTTTTTCCCCTGCCGAACTGCCGCTGAATGGTCGTGTGTGGTATCCGCAGGCGGAAGGGCGTTTTCCGCTGGTTATCGCAGTACACGGCAACCACCCTATGGAGGAAACCTCAGAGAGTGGCTATGACTACCTGGGCGAACTG…	pEE008
201	MLVRIGEQEDAVAALEFLLQRDEIDTERIALAGYSFGAFVGLAALNGNENIKALVGVSPPLTLFEFSYLKNCTKPKLLIIGDMDQFTPLKVFKEFYEKIPEPKNKRIIEGADHFYWGYENEVGQVVADFLKKTFKNIPLEHHHHHH	ATGCTGGTTCGCATCGGTGAACAGGAAGACGCGGTTGCTGCGCTGGAATTCCTGCTGCAGCGCGACGAAATCGACACCGAGCGTATTGCTCTGGCTGGTTACTCTTTCGGTGCGTTCGTTGGTCTGGCAGCACTGAATGGCAACGAAAACATTAAAGCACTGGTGGGTGTTTCACCGCCTCTGACTCTGTTCGAATTCAGCTACCTCAAAAATTGCACGAAACCAAAACTGCTGATCATCGGTGACATGGACCAATTCACTCCACTGAAGGTTTTCAAAGAATTCTACGAGAAGATCCCGGAACCGAAAAACAAACGCATCATTGAAGGTGCGGATCACTTCTATTGGGGTTACGAGAACGAAGTTGGTCAGGTAGTTGCTGATTTTCTGAAAAAAACC…	pEE009
202	MVDITGNGMAATAPTDERIVDKPLPQPQIRSGNVRAMPAARKLAQEHGIDLSTLTGSGPGGVIVKEDVERAITARAVPVSPLQRVNFYSAGYRLDGLLYTPRHLPAGERRPGVVLLVGYTYLKTMVMPDIAKVLNAAGYVALVFDYRGFGESEGPRGRLIPLEQVADARAALTFLAEQSMVDPDRLAVIGISLGGAHAITTAALDQRVRAVVALEPPGHGARWLRSLRRHWEWRQFLSRLAEDRRQRVLSGGSTMVDPLEIVLPDPESQAFLDQVAAEFPQMKVTLPLESAEALIEYVSEDLAGRIAPRPLLIIHSDADQLVPVAEAQAIAERAGSSAQLEIIPGMSHFNWVMPGSPGFTRVTDSIVKFLRNTLPVSADNLEHHHHHH	ATGGTTGATATCACTGGCAACGGTATGGCTGCTACCGCGCCGACCGACGAACGTATTGTAGACAAACCTCTGCCTCAGCCGCAGATTCGTTCTGGTAACGTTCGTGCAATGCCGGCGGCTCGCAAGCTGGCGCAGGAGCACGGTATTGACCTGTCCACTCTGACCGGTAGCGGTCCAGGTGGTGTTATCGTTAAAGAGGACGTCGAACGTGCAATCACCGCTCGTGCTGTTCCTGTATCTCCGCTGCAGCGTGTCAACTTTTATTCTGCCGGTTATCGTCTGGACGGTCTGCTGTACACCCCGCGTCACCTGCCAGCTGGTGAACGTAGACCGGGTGTCGTTCTCCTGGTGGGTTACACTTACCTCAAAACTATGGTAATGCCGGACATCGCGAAAGTT…	pEE010
203	MVPLILNVHGGPAGVFQQTFTGGRSIYPIATFAARGYAVLRPNPRGSSGYGVEFRRANLKDWGGMDYQDLMAGVDKVIEMGVADSSRLGVMGWSYGGFMTSWIVTQTNRFKAASAGAPVTNLTSFTTTADIPAFIPDYFGGQFWDSPEVYRAHSPISFVKSVTTPTMIQHGTADMRVPISQGFEFYNALKARGIPTRMLEHHHHHH	ATGGTTCCGCTGATCCTGAACGTGCATGGTGGTCCGGCAGGCGTTTTCCAGCAGACCTTTACCGGTGGTCGCAGCATCTATCCGATCGCTACCTTCGCAGCGCGCGGTTACGCTGTTCTGCGTCCGAACCCGCGCGGTTCCTCTGGTTATGGTGTGGAATTCCGCCGTGCCAACCTCAAAGATTGGGGTGGCATGGACTACCAGGACCTCATGGCTGGTGTTGACAAAGTAATCGAAATGGGTGTGGCGGACTCCTCCCGTCTGGGTGTTATGGGTTGGTCCTATGGTGGTTTTATGACGTCTTGGATCGTAACTCAGACAAACCGTTTCAAAGCGGCTTCAGCAGGCGCTCCGGTCACCAACCTGACGTCATTCACTACTACCGCCGACATCCCGGCG…	pEE011
204	MVPSAGVGLSGVLHLPAGVSRPVLFLHGFTGNKTESGRLYTDMARVLCSAGYAALRFDFRGHGDSPLPFEEFRISLAVEDARNAAGFLKNVPEVDGTRFGVVGLSMGGGVAVSLAAGREDVGALVLLSPALDWPELFQRARGFFRAEEGYVYWGPHRMRDVYAMETMNFSVMGLAEEIQAPTLIIHSVDDMVVPISQAKRFYEKLKVEKKFIEIEHGGHVFDDYNVRRRIEQEVLDWVKRHLLEHHHHHH	ATGGTGCCAAGCGCGGGTGTAGGTCTTTCTGGCGTCCTCCATCTGCCGGCTGGCGTTTCCCGCCCGGTGCTGTTCCTGCATGGTTTCACGGGCAACAAGACGGAAAGCGGTCGTTTGTACACCGACATGGCGCGCGTTCTGTGTTCTGCGGGCTACGCAGCCTTGCGTTTCGATTTTCGTGGTCACGGTGATAGCCCTCTGCCATTCGAGGAATTTCGTATCAGTCTGGCAGTTGAAGACGCCCGTAACGCGGCCGGTTTCCTGAAAAACGTACCGGAAGTGGACGGAACTCGCTTTGGTGTAGTGGGCTTGTCTATGGGTGGCGGCGTGGCAGTGAGCCTGGCGGCTGGTCGCGAAGACGTTGGTGCGCTCGTGCTGCTTTCTCCGGCTCTGGATTGG…	pEE012
205	MRVLCSAGYAVLRFDYRCHGDSPLPFEEFRISMAVEDAENAVKYVKSLERVDGSSFAVIGLSMGGGVAVKLAAGRDDVAALVLLSPALDWPELTGRVPFKVEEGYVYMGPFRMRAENAMENARFTVMDIAEQVKAPTLIVHATDDEVVPISQAKRFYEKLRVEKRFLEVKSGHVFNDYHVRRNLEGEILSWVKSHLLEHHHHHH	ATGCGCGTACTGTGCTCGGCTGGTTATGCGGTACTGCGCTTCGACTATCGTTGCCACGGCGACTCTCCGCTGCCGTTCGAAGAATTCCGTATTAGCATGGCGGTAGAAGACGCGGAAAACGCAGTAAAATACGTAAAATCCCTTGAACGTGTGGACGGCTCATCCTTTGCCGTCATTGGTCTGTCTATGGGCGGTGGCGTTGCAGTCAAATTGGCTGCGGGTCGTGACGACGTGGCGGCACTGGTACTGCTTTCTCCGGCCCTGGATTGGCCGGAACTGACCGGCCGTGTTCCGTTTAAAGTTGAAGAAGGTTACGTTTACATGGGTCCGTTCCGTATGCGTGCAGAAAACGCGATGGAAAACGCCCGTTTCACTGTTATGGATATTGCAGAACAAGTG…	pEE013
206	MVPSAGVGLSGVLHLPAGVSRPVLFLHGFTGNKTESGRLYTDMARVLCSAGYAALRFDFRCHGDSPLPFEEFRISLAVEDARNAAGFLKNVPEVDGTKFGVVGLSMGGGVAVSLAAGREDVGALVLLSPALDWPELFQRARGFFRAEEGYVYWGPNRMRDVYAMETMNFSVMGLAEEIKAPTLIIHSVDDVVVPISQAKRFYEKLKVEKKFIEIEQGGHVFEDYNVRRRIEREVLDWVKRHLLEHHHHHH	ATGGTTCCATCCGCGGGTGTAGGCCTGTCTGGCGTTCTTCACCTGCCGGCAGGCGTAAGCCGCCCGGTGCTGTTTCTGCACGGTTTCACCGGTAACAAAACCGAATCCGGCCGCCTTTATACTGACATGGCTCGTGTTCTGTGTTCTGCCGGGTATGCAGCGCTGCGCTTTGACTTTCGTTGCCATGGGGATTCCCCGCTGCCATTCGAGGAATTCCGCATCTCACTGGCGGTTGAAGATGCGCGTAATGCCGCTGGCTTTCTGAAAAATGTTCCTGAAGTTGATGGCACCAAATTCGGCGTGGTTGGTCTGTCTATGGGAGGTGGTGTTGCTGTTTCGCTCGCCGCGGGCCGTGAGGATGTAGGTGCTCTGGTACTGCTGTCTCCGGCCCTTGATTGG…	pEE014
207	MGFTGNKAEAGRLYTDMARVLCAAGYAALRFDFRCHGDSPLPFEEFRISYAVEDARNAASFLKIQPSVDGSRFAVIGLSMGGGVAVSLAAGRDDVAALVLLSPALDWPELAARIPQPKVEGGYVYMGPNRMKVECVTETMKFTVMDLAERVKAPTLIIHAADDMVVPISQSKRFYEKLKVEKKFMEIERSGHVFDDYNVRRRVEAEVLDWIKKHLLEHHHHHH	ATGGGCTTTACCGGCAACAAAGCCGAGGCTGGTCGTCTGTACACCGACATGGCTCGTGTCCTGTGTGCGGCTGGCTACGCTGCGCTGCGCTTCGACTTCCGTTGTCATGGCGACTCCCCGCTGCCGTTTGAAGAATTCCGCATTTCGTACGCGGTAGAAGACGCACGTAACGCGGCTTCTTTCCTGAAGATTCAACCGTCCGTAGACGGTTCTCGTTTCGCCGTAATCGGCCTGTCGATGGGTGGTGGTGTAGCCGTGAGTCTGGCAGCGGGTCGTGATGATGTAGCTGCCCTCGTGCTCCTGTCTCCGGCTCTGGATTGGCCGGAACTGGCGGCGCGCATTCCGCAGCCGAAGGTGGAAGGCGGCTACGTGTACATGGGTCCAAACCGCATGAAGGTG…	pEE015
208	MDGCIEDLRFIEFDGFRLASTIHRPAIATSSAVLMLHGFTGNRIEVNRLYVDIARRLCSEGMVVLRLDYRGHGESSLPFEEFKIGYALEDGGKALEVLQKLFNPVRIGVVGFSLGGYVAIHLASRYRGAISSLALLAPGIKMDELATELARKLSLEGDFYIVRALKIRREGIESMIRSPSAMIYADTVDIPVLIIHAKNDSAVPYIHSIEFYEKIRSQKKRIVILDEGGHTFELHHIRDRVIEEVVAWFRETLLYTLEHHHHHH	ATGGACGGCTGCATCGAGGATCTGCGCTTCATCGAGTTCGATGGTTTCCGTTTAGCATCTACCATCCACCGTCCGGCCATTGCGACCTCTTCCGCTGTGCTGATGCTGCATGGCTTTACGGGTAACCGCATCGAGGTCAACCGTCTGTACGTAGACATCGCACGTCGCCTGTGTTCCGAAGGTATGGTTGTTCTGAGACTGGACTACCGCGGCCACGGCGAATCTTCCTTGCCGTTCGAAGAATTCAAAATCGGTTACGCCCTGGAGGATGGTGGTAAAGCCCTGGAAGTTCTGCAGAAACTGTTTAACCCGGTGCGTATCGGCGTCGTCGGTTTCTCTCTGGGTGGTTATGTAGCTATTCACCTGGCAAGCCGCTATCGTGGTGCGATCTCTTCTCTG…	pEE016
209	MVDITGNGMAATAPTDERIVDKPLPQPQIRSGNVRAMPAARKLAQEHGIDLSTLTGSGPGGVIVKEDVERAITARAVPVSPLQRVNFYSAGYRLDGLLYTPRHLPAGERRPGVVLLVGYTYLKTMVMPDIAKVLNAAGYVALVFDYRGFGESEGPRGRLIPLEQVADARAALTFLAEQSMVDPDRLAVIGISLGGAHAITTAALDQRVRAVVALEPPGHGARWLRSLRRHWEWRQFLSRLAEDRRQRVLSGGSTMVDPLEIVLPDPESQAFLDQVAAEFPQMKVTLPLESAEALIEYVSEDLAGRIAPRPLLIIHGDADQLVPVAEAQAIAERAGSSAQLEIIPGLEHHHHHH	ATGGTTGACATCACCGGCAACGGCATGGCGGCCACGGCCCCCACCGACGAACGCATTGTTGATAAACCGCTGCCTCAGCCGCAAATTCGCTCTGGTAATGTGCGTGCAATGCCGGCTGCACGTAAACTGGCACAGGAACATGGCATCGACCTGTCTACCCTGACTGGCTCTGGCCCGGGTGGCGTGATCGTAAAAGAAGATGTTGAACGTGCGATCACCGCTCGTGCCGTTCCGGTTTCTCCGCTGCAGCGTGTGAACTTCTATTCTGCAGGCTACCGTCTCGATGGTCTGCTGTATACTCCGCGTCACCTGCCAGCGGGCGAACGTCGCCCGGGTGTCGTCCTGCTGGTGGGTTACACGTACCTTAAAACCATGGTGATGCCAGATATCGCCAAAGTA…	pEE017
210	MLIRPVAFRNMNQQIIGILHTPDNIKPGEKTPGILMLHGFTGNKTEAHRLFVHVARSLSEYGFIVLRFDFRGSGDSDGEFEDMTLPGEVSDAERALTFLLRRRNIDRDRVGVIGLSMGGRVAAILASKDKRVKFAVLYSPALGPLRDRSLSFMSREKIERLNSGEAVEFFAEGWYIKKTFFETVDYIVPLDIMDSIRVPVLIVHGDRDPIIPVEEAIRAYEKIKGVNKKNELYIVRGGDHTFSKKEHTQEVIKKTLDWIRALSVSEGSIVLFRLLELEHHHHHH	ATGCTGATTCGCCCGGTTGCTTTCCGTAACATGAACCAACAGATCATCGGCATCCTGCACACGCCGGACAACATTAAACCTGGCGAAAAAACCCCGGGTATCCTGATGCTGCACGGCTTCACCGGTAACAAAACCGAAGCTCATCGTCTCTTTGTTCATGTAGCCCGTTCTCTGAGCGAATATGGTTTCATCGTACTTCGTTTCGACTTCCGTGGTTCCGGCGATTCTGATGGTGAATTCGAAGATATGACCCTTCCTGGCGAAGTCTCCGACGCGGAACGTGCTCTGACCTTCCTGCTCCGTCGCCGTAACATCGACCGCGATCGCGTGGGCGTCATCGGTCTGTCCATGGGTGGCCGTGTTGCCGCCATCCTGGCATCTAAAGATAAGCGTGTTAAA…	pEE018
211	MLIRPVTFRNMNQQIIGILHTPDNIRLNEKVPGILMFHGFTGNKTEAHRLFVHVARSLSEHGFIVLRFDFRGSGDSDGEFEDMTLPGEVSDAERALTFLLRQRNVDKNRIGVIGLSMGGRVAAILASKDRRVKFAVLYSPALGPLRDRSLSFMSKEKIERLNSGEAVEFFAEGWYIKKAFFETVDYIVPLDIMDSIKVPVLIVHGDKDPLIPVGEAIRAYEKIKGVNEKNELYIVRGGDHTFSKKEHTLEVIKKTLDWIRSLGILEHHHHHH	ATGCTGATTCGTCCGGTTACCTTCCGCAATATGAACCAGCAGATTATTGGCATCCTTCACACTCCGGACAACATCCGTCTGAATGAAAAAGTACCGGGTATCCTGATGTTCCATGGCTTCACTGGTAATAAAACTGAAGCGCACCGCCTGTTTGTGCACGTGGCTCGTTCTCTGTCCGAACATGGTTTCATCGTGCTGCGTTTCGACTTCCGCGGAAGCGGTGATAGCGATGGTGAATTCGAAGACATGACCCTGCCGGGTGAAGTTAGCGACGCAGAGCGCGCGCTGACCTTTCTGTTGCGCCAGCGTAACGTTGATAAAAACCGTATTGGTGTAATCGGTCTGTCCATGGGTGGCCGTGTTGCGGCGATTCTGGCAAGCAAGGACCGGCGCGTTAAA…	pEE019
212	MLTITAIIYLLATIIAAILLVVYIISSSASKKLATPPRKTGSWSPRDLGFEYEKVEVKTSDGLTLRGWLIPRGSEKTVIVIHGYTSCKWDEWYMKPVINILARHDFNVVAFDMRAHGESDGEKTTLGYREVDDIGAIINYLKERGLASRLGIIGYSMGGAITLMSLARYEELKAGVADSPYIDIRASGKRWINRVGAPLRYILLASYPLIMRLTASRTGASPEKLVMYQYAKSITKPLLIIGGQQDDLVAIDEVRKFYEEVKKVNSNVELWETTSKHVSAIQDYPREYEERIVGFFNRWLLEHHHHHH	ATGCTGACTATCACAGCGATCATCTACCTCCTGGCCACCATTATCGCAGCCATCCTCCTTGTTGTATATATTATTTCCTCCTCCGCGTCTAAAAAACTGGCCACGCCGCCGCGAAAAACCGGTTCCTGGTCACCGCGCGATCTGGGTTTCGAGTACGAGAAAGTGGAAGTGAAAACCTCCGATGGACTGACTCTGCGTGGCTGGCTGATTCCGCGCGGCTCCGAAAAAACCGTCATCGTGATCCACGGTTACACTTCTTGCAAGTGGGATGAATGGTATATGAAGCCGGTTATCAACATCCTGGCACGTCACGATTTCAACGTCGTTGCATTTGATATGCGTGCGCACGGCGAATCTGATGGCGAAAAGACTACCCTGGGCTACCGTGAGGTAGATGAC…	pEE020
213	MSELELNEVFKLIKLVSFMNKGQQIIGVLHKPDKIKPHEKVPGIVMFHGFTGNKSEAHRLFVHIARGLSSRGFMVLRFDFRGSGDSDGDFEDMTLPEEVSDAERAITFVLRQRNVDREKIGVIGLSIGGRVAAILASRDERIKFAVLYSPALGRLKERFLSLMGEEALRRLNCGEPIEVSSGWYLKKAFFETVDYIVPVEVMSNIRVPVLIIHGDRDEIIPVEESMKAYERIKGLNEKNELYIVKGGDHTFSKREHTLEVLNKTIEWLSSLNLMLEHHHHHH	ATGAGCGAACTGGAGCTGAACGAAGTGTTCAAACTGATTAAACTGGTCTCGTTCATGAACAAGGGTCAACAAATCATTGGTGTGCTGCACAAACCGGATAAAATCAAACCGCACGAAAAAGTACCGGGGATCGTTATGTTCCACGGTTTTACTGGTAACAAATCTGAAGCTCACCGTCTGTTCGTGCACATCGCACGTGGTCTGTCTTCCCGTGGCTTCATGGTACTGCGTTTTGATTTCCGTGGTAGCGGCGATTCTGATGGCGACTTCGAAGATATGACACTGCCGGAAGAAGTTTCTGACGCGGAGCGTGCCATCACCTTCGTACTGCGTCAGCGTAACGTCGACCGTGAAAAAATCGGGGTCATTGGTCTGTCCATTGGTGGCCGTGTAGCGGCC…	pEE021
214	MARAAPISPLQRVNFYSAGYRLDGLLYTPRHLPAGERRPGVVLLVGYTYLKTMVMPDIAKVLNAAGYVALVFDYRGFGESEGPRGRLIPLEQVADARAALTFLAEQSMVDPDRLAVIGISLGGAHAITTAALDQRVRAVVAIEPPGHGAHWLRSLRRHWEWSQFLSRLTEDRRQRVLSGVSSTVDPLEIVLPDPESQAFLDQVAAEFPQMKVTLPLESAEALIEYVPEDLAGRIAPRPLLLEHHHHHH	ATGGCGCGCGCAGCGCCGATTTCGCCGCTGCAGCGTGTAAACTTCTACTCTGCAGGTTATCGCTTGGATGGCCTGCTGTATACTCCTCGTCATCTGCCGGCGGGTGAACGTCGTCCGGGCGTTGTGCTGCTGGTCGGTTACACCTACTTAAAAACCATGGTGATGCCGGATATCGCTAAAGTGCTGAACGCTGCCGGTTACGTAGCTCTGGTCTTCGATTACCGTGGCTTTGGTGAAAGCGAAGGTCCACGTGGTCGTTTGATCCCGCTGGAGCAGGTAGCTGACGCGCGTGCCGCACTGACCTTCTTGGCTGAACAGAGCATGGTCGATCCGGACCGTCTGGCAGTCATTGGCATCAGCCTGGGCGGCGCACACGCAATCACCACAGCGGCGCTGGAC…	pEE022
215	MATVLVIPKLGLTMTEGRVGRWLKQLGEPVQAGEPVLEVETEKLTVEVEAPASGILAYILAEEGVVLPVTAPVAVIAEPGEAVDLASLLPATSGAAATPVMAASSTMQEQARAQGPTPTGEIRATPAARKLARDHGIDLARVRGTGPGGRITAEDVERYLASQGTAWPRGEPVRFWSDGLALAGELFLPPSTDTAVPGVVLCTGIQGLKELGMPLLAQALADAGYAALIFDYRGFGASEGPRGRLLPQERIRDARAALTFLETHPLIDRTRLAILGLSLGGAHALSLAAIDDRVQACIAIAPLTNGRRWLRSLRAEWQWRVLEHHHHHH	ATGGCCACGGTTCTGGTAATTCCGAAACTCGGTCTGACGATGACTGAAGGCCGTGTCGGCCGTTGGCTGAAACAGTTAGGCGAGCCGGTACAGGCTGGCGAACCAGTGCTTGAAGTAGAGACCGAAAAACTGACCGTAGAGGTCGAGGCCCCAGCTAGCGGCATCCTGGCATATATTCTGGCGGAAGAAGGCGTTGTTCTGCCGGTGACTGCTCCGGTGGCAGTGATCGCCGAGCCGGGTGAAGCTGTTGACCTGGCTTCTCTCCTGCCGGCTACTTCCGGTGCGGCAGCAACCCCGGTTATGGCTGCATCCAGCACCATGCAAGAACAGGCTCGTGCACAGGGTCCAACCCCGACCGGCGAAATCCGCGCAACCCCGGCTGCTCGTAAGCTGGCACGT…	pEE023
301	MQPYPVGTRTITYQDPVRNNRNIQTYLYYPATAAGANQPVAGGQFPVVVVGHGFTMNYAPYAFWGNALAESGYIVAIPNTETGFSPSHSAFAADMAFLVAKLYTENTNSSSPFYQHVQYNSCIIGHSMGGGCTYLAAQNNADVSATVTFAAAETNPSATAAAANVNCPSLVFSGSADCITPPAQHQVPMYNALPDCKAYGGSSRVDLQACKLEHHHHHH	ATGCAACCGTACCCGGTCGGTACTCGTACCATTACTTACCAGGATCCGGTACGTAACAACCGCAACATCCAGACGTACCTGTACTATCCGGCGACCGCAGCCGGTGCTAACCAGCCTGTTGCTGGTGGTCAGTTTCCGGTCGTAGTGGTGGGGCACGGTTTCACTATGAATTACGCGCCGTATGCGTTTTGGGGTAACGCGCTGGCTGAGTCTGGTTATATCGTAGCTATCCCGAACACGGAAACCGGCTTTTCTCCGTCCCATAGCGCCTTCGCTGCTGATATGGCTTTCCTGGTGGCGAAACTGTACACCGAAAACACCAACTCCTCCTCCCCTTTTTATCAGCATGTTCAGTACAATTCTTGCATTATTGGTCACTCTATGGGTGGTGGATGCACT…	pEE024
302	MVRRPNNTTFTAQLYYPATATGDNAPYDGSGAPYPAVSFGHGFLQPPERYRSILEHLASWGYLTIATESGQELFPNHRAYAEDMRYCLTYLEEQNADPASWLFGQVATAQFGISGHSMGGGASILAAAADARIKAVANLAAAETNPSAIQASPNITVPHSLISGSADTITPLSSNGLRMYTAGLRAEAAARHSRRLGLRVPKTPSIFGCDSGSLPPRHALEHHHHHH	ATGGTACGTCGTCCGAACAACACTACCTTTACTGCACAGCTGTACTATCCGGCTACGGCGACTGGTGACAACGCTCCGTACGACGGCTCTGGCGCACCGTATCCGGCGGTGTCGTTTGGTCACGGTTTTCTTCAACCGCCCGAACGCTATCGCTCTATCCTGGAACACCTTGCTAGCTGGGGTTACCTGACCATCGCCACCGAATCTGGTCAAGAGCTGTTTCCGAACCACCGTGCGTACGCTGAAGATATGCGTTACTGCCTGACCTACCTGGAAGAACAGAATGCCGATCCGGCGTCTTGGTTATTTGGCCAGGTGGCCACTGCTCAATTCGGTATCAGCGGTCACTCCATGGGTGGGGGTGCCTCCATCCTGGCAGCTGCCGCTGATGCACGTATT…	pEE025
303	MIWYPAVRVRGQPQRTTYQYGPLIGEGRAYRDAPADLRGAPYPLLIFSHGLGGARIQSVFYAEHLASHGFVVMAADHTGSTFADLLRGRADSILESFARRPLEILRQIEYAAALNADDDTLRGAIDAETVGVTGHSFGGYTALAAAGAQLNINAIREGCESGKLPEQQCLFVRSEEIIWRARGLSAAPEGLYPPTTDPRIKAVVALAPSSAPTFGEAGAAALRVPLMIIVGSKDQATPPERDSYPIYQSVSSAQKALVVFENAGHYIFVEQCVPALIALGRFEQCSDLVWDMQRAHDLINHFATAFFLHALKGDPAAKAALDPTAVQFIGITYRRDGAWLEHHHHHH	ATGATCTGGTATCCGGCTGTTCGTGTCCGTGGCCAACCGCAGCGTACCACGTACCAGTACGGCCCACTGATTGGGGAAGGACGTGCATATCGCGACGCGCCGGCAGATCTGCGCGGCGCCCCATACCCGTTACTGATCTTCTCTCACGGTCTGGGTGGTGCGCGTATCCAGTCCGTGTTCTACGCAGAGCACCTGGCAAGCCATGGTTTCGTCGTTATGGCGGCCGATCACACGGGTTCGACTTTTGCTGACCTGCTGCGTGGCCGTGCGGATAGCATCCTGGAATCGTTCGCCCGCCGCCCGCTGGAAATCCTGCGTCAGATTGAATACGCGGCAGCGTTAAACGCAGACGACGATACGCTGCGTGGCGCGATCGATGCAGAGACCGTCGGCGTAACA…	pEE026
304	MIVLLLNFDVEYKRIKFNGDYIDIYKPKAEGNYPFVIFSGGMNSPSSRYESFGKFLASNGFITIIPDYKGWLFLLLIPLKILRIIDNLNKIDSSIKNEGCLGGHSLGAYFSMIVSYKRSSVKCLFLFSPPALFLNYSKIKVPVLIFAGTNDEITKFEANQKIIYEHLKTQKKLVLIEGGNHNGYMDRWDFVEALTDGYLGIEHKKQLEIVRDSVLKFLKEILLKLEHHHHHH	ATGATTGTGCTGCTGCTTAACTTCGACGTGGAATATAAACGTATCAAATTCAACGGTGACTATATTGACATCTACAAACCTAAAGCCGAAGGTAACTACCCGTTCGTTATCTTTTCTGGTGGCATGAACTCCCCATCCTCGCGTTACGAATCTTTCGGTAAGTTCCTGGCTAGTAACGGTTTCATCACCATTATCCCGGATTACAAAGGTTGGCTCTTCCTGCTGCTGATTCCGCTGAAGATCCTGCGCATCATCGATAACTTAAATAAAATCGACTCTAGCATTAAGAACGAAGGCTGCCTCGGGGGCCACAGTCTGGGCGCGTACTTCAGTATGATCGTCTCCTATAAGCGTTCTAGCGTGAAATGCCTGTTCCTCTTCTCTCCGCCGGCGTTATTC…	pEE027
305	MQVIQQTVTLQKTQLRLTKEGFVTNYRFPVDFYYPDSPESFPVILISHGFGSVRENFRTLAQHLASHGFLVAVPQHIGSDLQYRQELIKGTLSSALSPVEFLARPTDLSTIIDYLQATQNTGSWQKRANLQQIGVIGDSLGGTTALTIGGAPLDIPRLQTKCTSDNVIVNVALILQCQASFLPPSEYNLADSRVKAVIATHPLISGIFSPDSLAKIQIPVMITAGNFDIITPLEHHHHHH	ATGCAAGTAATTCAGCAGACCGTTACACTGCAAAAAACCCAACTGCGCCTGACCAAGGAAGGCTTCGTTACCAATTATCGTTTCCCGGTGGATTTCTACTACCCTGATTCTCCGGAATCTTTCCCGGTAATTCTGATCTCTCATGGTTTTGGCTCGGTCCGCGAAAACTTCCGCACTCTGGCACAGCATCTGGCCTCTCACGGCTTCCTGGTAGCCGTTCCGCAGCACATCGGCTCGGATCTGCAGTACCGTCAAGAGCTGATCAAAGGTACTTTATCCTCCGCACTGTCCCCAGTTGAATTTTTGGCGCGTCCGACCGACCTGTCTACCATCATTGACTATCTGCAGGCGACTCAGAACACCGGCTCCTGGCAGAAGCGTGCAAATCTGCAGCAGATC…	pEE028
306	MKVKSKPLTLYNVSGDRITADVHFVESFLPAPVVIYSHGFLGFKDWGFIPYVAERFAENGFVFVRFNFSHNGIGENPNKITEFDKLAKNTISKQIEDLTAVIEYVFSDEFGVLNDGQLFLLGHSGGGGISIIKAVEDERVRALALWASISTFRRYSKHQIEELEKNGYIFVRVPDSVIQVKIEKIVYDDFVENSERYDIIKAISKLKIPILIVHGTADAIVPLAEAEKLRNSNPEYTKLVLISGANHLFNVKHPMEHSTDQLDKAIDETVLFFKKIIENKKADLEHHHHHH	ATGAAGGTGAAGTCTAAACCCCTGACTCTGTACAACGTTTCTGGCGACCGTATTACTGCGGATGTCCACTTTGTTGAATCCTTTCTGCCGGCGCCGGTTGTGATCTACAGCCACGGCTTTCTTGGTTTCAAAGACTGGGGCTTCATCCCGTACGTGGCAGAACGTTTCGCGGAAAACGGCTTCGTCTTCGTTCGTTTTAACTTTTCCCACAACGGCATCGGTGAGAACCCGAACAAAATTACCGAATTTGATAAACTGGCGAAAAACACCATTAGCAAGCAGATCGAAGATCTGACTGCAGTTATCGAATACGTATTCTCCGATGAATTTGGTGTTCTCAACGATGGTCAACTGTTCCTCCTGGGCCACTCTGGCGGCGGTGGCATCTCCATCATCAAG…	pEE029
307	MQTVTSMLKDLDAVITQVSEKFPQIDNKRVCLIGHSQGAYVSFLHATKDERIKCLVSWMGRLSDLKEFWSKLWFDEIERKGYIYEWDYKITKKYVRDSLKYNLSKAAWRIKVPTLLIYGELDDIVPPSEGMKFYRNIKSPKKIVIVKDLNHTFSGEKAKKSVIRITLKWLSKWLKRLDLEHHHHHH	ATGCAAACCGTGACCAGCATGCTGAAAGACCTGGACGCGGTAATTACTCAGGTTTCAGAAAAATTTCCGCAGATTGACAACAAGCGCGTCTGTCTGATCGGTCACTCTCAGGGTGCGTACGTATCCTTCCTGCATGCGACCAAAGATGAACGTATTAAATGCCTGGTCTCCTGGATGGGTCGTCTGTCGGACCTGAAAGAATTTTGGTCTAAGCTGTGGTTCGACGAGATCGAACGCAAAGGCTATATCTACGAGTGGGATTACAAAATCACCAAGAAATATGTGCGTGATAGCCTGAAATACAATCTGTCAAAAGCTGCATGGCGTATCAAAGTGCCGACCCTGCTGATTTATGGTGAACTGGACGATATCGTGCCACCTTCTGAAGGTATGAAATTC…	pEE030
308	MLKIIEDFASLDTGVKVFYRCILPESFKELAIVSHGFTSHSGFYIHIGKELASYGYGVCIHDQRGHGRTAQNLERGYVDSFNDFLVDLETFTMHVQRVFGGERTVLIGHSMGGLIVLLYAGKYGRVGDAVVAVAPAVLIPETRRFSTLIFATIASILFPRKRIELPFTEQQIEEGMKRMDRELLEAMGKDELVLRDTTIKLLVEIWKASREFWRYVERIQIPTLLIHGEKDNIIPIEASRRTYSRLKTLKKELIVYPECGHSPLHEIGWRERIKNMVEWIRNNILEHHHHHH	ATGCTGAAAATCATCGAAGATTTTGCGAGTCTGGACACCGGTGTTAAAGTGTTCTATCGTTGTATCCTGCCGGAATCTTTCAAAGAACTGGCGATCGTGTCTCATGGTTTCACCTCGCACTCTGGTTTCTACATCCATATTGGCAAGGAATTGGCGTCCTATGGCTATGGTGTTTGCATCCACGATCAGCGCGGTCACGGTCGTACCGCGCAGAACCTGGAACGTGGCTACGTAGATTCTTTTAACGATTTCCTGGTGGACCTGGAAACTTTCACTATGCATGTTCAGCGCGTTTTCGGTGGTGAACGCACCGTCCTAATCGGACACAGCATGGGCGGTCTGATTGTTCTGCTGTATGCGGGCAAATACGGTCGCGTTGGCGACGCCGTAGTTGCAGTG…	pEE031
401	MANPPGGDPDPGCQTDCNYQRGPDPTDAYLEAASGPYTVSTIRVSSLVPGFGGGTIHYPTNAGGGKMAGIVVIPGYLSFESSIEWWGPRLASHGFVVMTIDTNTIYDQPSQRRDQIEAALQYLVNQSNSSSSPISGMVDSSRLAAVGWSMGGGGTLQLAADGGIKAAIALAPWNSSINDFNRIQVPTLIFACQLDAIAPVALHASPFYNRIPNTTPKAFFEMTGGDHWCANGGNIYSALLGKYGVSWMKLHLDQDTRYAPFLCGPNHAAQTLISEYRGNCPYLEHHHHHH	ATGGCCAACCCGCCGGGTGGTGACCCGGACCCTGGCTGCCAGACCGACTGCAACTATCAGCGCGGTCCGGATCCGACCGACGCTTATCTGGAAGCTGCCTCCGGCCCCTACACGGTGTCTACAATCCGCGTATCCTCTCTGGTTCCGGGTTTCGGCGGCGGTACTATCCACTACCCGACGAACGCTGGTGGTGGCAAGATGGCTGGCATCGTTGTGATCCCTGGTTATCTCTCCTTCGAAAGCTCCATCGAATGGTGGGGCCCGCGCCTGGCGTCCCACGGCTTCGTTGTAATGACTATCGACACCAACACCATCTACGACCAGCCATCTCAGCGTCGTGACCAGATCGAAGCAGCTCTGCAGTACCTGGTCAACCAGTCCAACTCTAGTAGCAGCCCG…	pEE032
402	MAFAITPSPTPTPDPTPNPSPDPGSCSGAECYIRGPNPTVRALEADDGPYSVRTTNVSSFVSGFGGGTIHYPVGTEGKMGAIAVIPGYVSYESSIRWWGSRLASWGFVVITIDTNTIYDQPDSRANQLSAALDYVIAQSNSRNSSISGMVDSNRLGVIGWSMGGGGSLKLSTQRTLKAAIPQAPWYSGFNSFNRITTPTLIIACELDVVAPVGQHASPFYNRIPSSTAKAFLEINGGDHFCANSGYPNEDILGKYGVSWMKRFIDGDRRYDQFLCGPNHESDRSISDYRETCNYLEHHHHHH	ATGGCATTTGCGATCACTCCGTCTCCGACCCCAACCCCGGATCCGACCCCGAATCCATCCCCGGATCCGGGCTCCTGTTCCGGCGCCGAGTGCTACATCCGCGGTCCTAACCCTACTGTACGTGCCCTGGAAGCAGACGATGGTCCGTACTCGGTGCGTACCACCAACGTATCTTCCTTCGTTTCTGGCTTCGGTGGTGGCACAATTCACTACCCGGTGGGTACCGAAGGCAAGATGGGTGCCATCGCCGTGATTCCGGGCTACGTTTCCTACGAATCATCCATCCGTTGGTGGGGTAGCCGCCTGGCGTCATGGGGTTTTGTTGTTATTACCATCGACACTAACACCATTTATGATCAACCGGATTCTCGTGCAAACCAGCTGTCAGCCGCTCTGGAT…	pEE033
403	MTTPTPTPEPEPEPPGGCGDCYQRGPDPTVAALEADRGPYSVRTINVSSWVSGFGGGTIHYPVGTQGTMGAIAVIPGYVSYENSIEWWGGRLASWGFVVITIDTNSIYDQPDSRANQLSAALDYVIAQSNSSRSAIQGMVDPNRLGAIGWSMGGGGTLKLSTDRYLKAAIPQAPWYSGFNPFDEITTPTLIIACQLDAVAPVAQHASPFYNEIPNSTAKAFLEIRNGDHFCANSGYPDEDILGKYGVAWMKRFIDDDRRYDAFLCGPNHEAEWDISEYRDTCNYLEHHHHHH	ATGACTACCCCAACGCCGACACCTGAACCGGAACCGGAACCGCCGGGCGGTTGCGGTGACTGTTATCAGCGTGGGCCTGACCCGACCGTAGCGGCGCTGGAAGCTGACCGCGGTCCGTATTCAGTCCGCACCATTAACGTTTCAAGCTGGGTCTCTGGTTTCGGTGGTGGAACTATCCACTACCCGGTAGGTACACAGGGCACCATGGGCGCTATCGCTGTGATCCCGGGTTACGTTTCTTATGAAAACTCGATCGAATGGTGGGGCGGCCGTCTTGCGTCATGGGGCTTCGTTGTAATTACGATCGACACTAACTCCATCTACGATCAGCCGGACTCCCGCGCCAACCAGCTGTCTGCTGCTCTGGATTATGTGATCGCGCAGAGCAACTCCAGCCGT…	pEE034
404	MADNPYQRGPDPTERSVTARRGPFAIDEISVNGGIGAGFNRGTIFYPTDRSQGTFGAVAVIPGFLSPESLVRWFGPRLASQGFVVMTLTTNGLTDTPESRSEQLLAALDYLTTRSQVRDRIDPSRLAVMGHSMGGGGSLAAAAKRPTLRAAIPLAPWSLTKNWSDLTVPTLIIGAENDNVAPVAGHSERFYDSMTNVPEKAYLEMAGGNHVDPTAESDLVAKFTISWLKRFVDDDTRYDQFLCPAPRPNRQISEYRDTCPHSLEHHHHHH	ATGGCGGATAACCCGTATCAGCGCGGTCCGGATCCGACTGAACGTTCTGTTACGGCTCGTCGTGGCCCGTTTGCGATCGACGAAATCTCAGTTAACGGCGGTATCGGTGCAGGCTTTAACCGTGGTACCATCTTCTACCCGACGGACCGCTCCCAAGGTACGTTCGGTGCAGTTGCCGTTATCCCGGGCTTTCTGTCTCCGGAAAGCCTGGTTCGTTGGTTCGGCCCGCGTCTGGCGTCCCAAGGTTTCGTCGTTATGACCTTAACGACAAACGGCCTGACGGACACGCCAGAATCTCGTTCTGAACAACTGCTGGCGGCTCTGGATTACCTGACTACCCGTAGCCAGGTTCGTGACCGAATTGATCCGTCCCGTCTGGCCGTTATGGGCCATTCTATG…	pEE035
405	MQADTDTTAVAPAAANPYERGPAPTEASVTAARGPFAIAQVNVPSGSGAGFNDGTIYYPTDTSQGTFGAVAVIPGFISPQAVIQWFGPRLASQGFVVFTLDSNGLADLPDARGRQLLAALDYLTTQSTVRTRIDPNRLAVMGHSMGGGGTLLAAENRPTLKAAIPLAPWEPDTSWEGVKVPTMIIGGESDVVAPVSSMAIPDYNSLSSAPEKAYLELRSGDHLAPASESPTVAEYALSWLKRFVDDDTRYDQFLCPGPTPDTDISQYLDTCPNGSLEHHHHHH	ATGCAGGCAGATACCGATACCACTGCAGTGGCTCCCGCGGCGGCTAATCCGTATGAACGCGGCCCGGCTCCGACTGAAGCGTCTGTAACTGCAGCTCGCGGTCCGTTTGCTATTGCCCAGGTGAACGTACCGTCTGGCAGCGGTGCTGGCTTCAACGATGGCACCATCTACTATCCGACTGATACCTCTCAGGGTACCTTTGGTGCGGTCGCGGTAATCCCGGGTTTCATCTCCCCTCAGGCTGTGATCCAGTGGTTCGGTCCGCGCTTGGCATCTCAGGGCTTCGTAGTCTTCACTCTGGATTCTAACGGTCTGGCCGATCTGCCGGATGCGCGCGGTCGTCAGCTGCTGGCGGCTCTGGACTACCTGACCACCCAGTCTACTGTGCGTACCCGTATT…	pEE036
406	MRFRVAASLPAEYLAVDNVVLEGTAQPPAPGGSGYQKGPEPTAALLEAGTGPFATASVTLSRSAASGFGGGTIHYPQGVAGPFAAVAVVPGYLAAESTIAWWGPRLASHGFVVITMATNNTLDLPASRSAQLTAALNQLKTLSATPGHAVFGLVDPNRLGVVGWSYGGGGTLLNAQANPQLKAAMALAPKTLLQGDFTGTTVPTLVVGCQADTTAAPAFWAIPFYNKVSASTGKAYLEVRGGSHFCVTSSTSDADKKALGKYGVAWLKRFMDEDTRYAPFLCGAPRQADVAGNAAISDYRDNCPYLEHHHHHH	ATGCGTTTTCGTGTTGCAGCGTCTCTGCCGGCTGAGTATCTGGCTGTGGACAACGTTGTCCTGGAAGGTACCGCTCAGCCACCGGCACCGGGTGGGTCGGGTTATCAGAAAGGCCCAGAGCCAACCGCGGCCCTGCTGGAAGCGGGTACCGGTCCATTCGCAACCGCTAGCGTTACCCTGTCCCGCTCCGCGGCCTCCGGCTTCGGTGGGGGTACCATCCATTACCCGCAAGGTGTAGCCGGCCCTTTCGCGGCAGTTGCGGTCGTTCCGGGCTACCTGGCTGCAGAGTCGACCATCGCTTGGTGGGGTCCGCGCCTGGCCAGCCACGGTTTCGTTGTTATCACTATGGCGACGAACAACACCTTGGACCTGCCGGCCAGCCGCAGCGCTCAGCTGACT…	pEE037
407	MADNPYQRGPDPTRDSVAASRGTFATASTTVGSGNGFGAGFIYYPTDTSQGTFGAVAIVPGYTATWAAEGAWMGHWLASFGFVVIGIDTINRNDWDTARGTQLLAALDYLTQRSTVRDRVDASRLAVMGHSMGGGGAMYAALQRPSLKAAVGLAPFSPSQNLNGMRVPTMLLAGQHDTTTTPASITSLYNGIPAATEKAYLELSGAGHGFPTSNNSVMMRKVIPWLKIFVDSDVRYTQFLCPLMDNTGIRSYQSTCPLLPGTPTPPNRYEAETSPAVCTGTIASNHTGYSGTGFCDGNNATNAYAQFTVNASAAGSMTLRVRFANGTTTARPASLIVNGSTVQTPSFEGTGAWTTWATKTLTVTLNAGNNTIRFNPTTANGLPNLDYIEIAAPLEHHHH…	ATGGCGGATAACCCGTATCAGCGTGGCCCGGATCCGACTCGCGATTCTGTCGCCGCATCTCGTGGCACCTTCGCTACGGCCTCCACCACCGTAGGCTCTGGCAATGGTTTTGGTGCTGGCTTCATCTACTACCCGACTGACACGTCCCAGGGTACATTTGGCGCCGTCGCAATCGTGCCGGGTTACACTGCAACCTGGGCAGCAGAAGGCGCTTGGATGGGTCACTGGCTCGCGAGCTTCGGTTTTGTCGTCATCGGCATCGATACCATCAACCGCAACGACTGGGACACTGCGCGTGGTACCCAGCTGCTTGCCGCGCTTGACTACTTGACTCAGCGTTCAACCGTTCGTGATCGTGTGGATGCTTCCCGTCTTGCGGTTATGGGCCACTCCATGGGC…	pEE038
408	MKPITFTLLFIFICSIFYSQCEEVNLESISNSGPYAVGSLIEGVDPIRNGPDYDGATIYYPINGTPPYSGIAIIPGYCGVESDIQDWGPFYASHGIVAITLGTNDPCADWPSARSTALLDAIVTVKEENSRQDSPLKDKIDVNSFAVSGWSMGGGGSQLAASIDPSLKAVIGLCPWLDLNGFEPSDLIHDVPVLIFTGENDDIANSAEYGYMHYQGTPSTTDKLYFEIANGGHGAANSPELEGGEVGVYALSWLKTYLDNDPCYCEFLVNTPSNSSDYETNIECLNAGIDEGENLIHFIYPNPIQDYIEFSNDGMERTYELKSSNGKSIKSGIVSHGYNKILFEKQNTEIYFLIIAGKSYKLISIKLEHHHHHH	ATGAAACCGATCACCTTCACCCTGCTGTTCATTTTCATCTGCTCCATTTTCTATTCTCAATGCGAAGAAGTAAACCTAGAAAGCATCAGCAACTCCGGTCCGTACGCAGTTGGCTCTCTGATCGAAGGCGTGGATCCGATTCGCAACGGTCCGGATTACGATGGCGCCACCATCTATTATCCGATTAACGGTACCCCACCGTACTCTGGTATCGCAATCATCCCGGGTTACTGCGGCGTTGAAAGCGATATCCAAGATTGGGGCCCGTTCTACGCTTCTCACGGCATCGTAGCAATTACCCTGGGCACCAACGACCCTTGCGCCGACTGGCCGAGCGCACGCTCCACCGCTCTTCTGGATGCGATCGTTACTGTTAAAGAAGAAAACTCCCGCCAAGAT…	pEE039
409	MGDCPATAICRSESPGAYSGNGPYGSRSYTLSRFQTPGGATVYYPANAEPPYAGMVFTPPYTGTQAMFAAWGPFFASHGFVLVTMDTSTTLDSVDQRAAQQKEVLNALKSENTRSGSPLRGKLDTARLGAVGWSMGGGATWINSAEYSGLKTAMSLAGHNLTAVDIDSKGYNTRVPTLLFNGAQDLTYLGGLGQSDGVYNNIPAGIPKVFYEVSSAGHFDWGSPTAANRSVASLALAFHKAYLDGDTRWLQYITRPSSDVTTWRTANIRLEHHHHHH	ATGGGTGATTGTCCAGCAACTGCTATCTGTCGCAGCGAAAGCCCGGGCGCGTACTCCGGTAACGGCCCCTATGGTTCTCGCTCCTACACCCTGAGCCGCTTCCAGACGCCGGGTGGTGCTACCGTGTACTATCCGGCGAACGCAGAACCGCCGTACGCTGGTATGGTCTTTACCCCGCCGTATACCGGCACTCAGGCGATGTTCGCTGCTTGGGGCCCATTCTTCGCGTCTCACGGCTTCGTTCTGGTTACCATGGACACGAGCACCACACTGGACTCCGTCGACCAGCGTGCTGCTCAGCAGAAAGAAGTACTGAACGCACTGAAATCTGAGAACACCCGTTCCGGCTCTCCACTGCGCGGTAAACTGGATACCGCACGTCTGGGCGCTGTTGGCTGG…	pEE040
410	MSQVPPTDPQDAPLGECPATALCRSEAPGSYSGNGPYGYRSYSLSRLQTPGGATVYYPANAEPPYSGLVFTPPYTGVQFMYAAWGPFFASHGIVLVTMDTTTTLDTVDQRARQQKTVLDVLKGENNRAASPLRGKLDTSRIGAVGWSMGGGATWINAAEYAGLKTAMSLAGHNLSAIDPNARGYNTRVPTLLFNGALDATYLGGLGQSDGVYNAIPAGIPKVFYEVASAGHFDWGSPTAANRDVAGIALAFHKAFLDGDTRWVDYIRRPSRDVATWRTAYLPDLEHHHHHH	ATGTCCCAAGTCCCGCCAACGGATCCTCAGGACGCGCCGTTGGGCGAATGCCCTGCTACCGCCTTGTGTCGTTCAGAAGCGCCGGGTTCTTACAGCGGCAACGGTCCGTACGGTTATCGCAGCTATTCCCTGTCTCGTCTGCAAACCCCGGGCGGCGCAACCGTTTATTATCCGGCAAACGCGGAGCCACCGTACTCGGGTCTCGTTTTCACGCCGCCGTACACCGGCGTGCAATTCATGTACGCCGCGTGGGGTCCGTTTTTTGCGTCCCACGGCATCGTACTGGTGACTATGGATACCACTACTACCCTGGACACTGTTGATCAACGCGCACGTCAACAGAAAACTGTACTGGATGTTCTGAAAGGCGAAAACAATCGTGCAGCATCGCCGCTGCGC…	pEE041
411	MADCPAGAICRYDEQPGGYTGDGPYRVGDYSISTFQAAGGATVYYPTNATPPFAALVFCPPYTGVQYMYRDWGPFFASHGIVMVTMDSETTLDTVDQRADQQREVLDFLKRENTNSRSPLYGKLATDRFGVTGWSMGGGATWINSADYSGLKTAMSLAGHNLTALDPDSRGYSTRIPTLIMNGALDTTYLGGLGQSDGVYNAIPYGVPKVFYEVSSAGHFAWGSPTSASDDVAKVALAFQKTFLEGDTRWAEYIRRPFWGASEWETANLPLEHHHHHH	ATGGCGGACTGCCCTGCCGGTGCGATCTGCCGCTATGACGAACAGCCGGGCGGCTATACTGGTGACGGTCCATACCGCGTGGGTGATTACTCCATCAGCACTTTCCAAGCAGCGGGCGGTGCGACCGTTTACTATCCGACCAACGCAACTCCGCCTTTCGCTGCTCTGGTTTTCTGCCCGCCGTATACCGGCGTTCAGTACATGTACCGCGACTGGGGTCCATTCTTCGCGTCGCACGGCATCGTTATGGTTACCATGGACTCCGAAACCACGCTGGACACCGTTGATCAACGTGCTGACCAGCAGCGTGAAGTTTTGGACTTTCTGAAGCGTGAAAATACTAACTCCCGCTCCCCTCTGTATGGGAAATTGGCTACTGATCGTTTTGGTGTTACGGGT…	pEE042
412	MSQVPPTPPTDDPMGDCPSTAICRGEAPGSYSGNGPYGSRSYTLSRFQTPGGATVYYPSNAEPPYSGLVFTPPYTGTQAMFRAWGPFFASHGIVLVTMDTSTTVDTVDQRASQQKRVLDVLKQENTRSGSPLRGKLDTSRLGAVGWSMGGGATWINSAEYNGLKTAMSLAGHNMTAIDLDSKGGNTRVPTLLFNGALDLTMLGGLGQSIGVYNAIPRGIPKVIYEVASAGHFDWGSPTAANRSVAGIALAFHKTFLDGDTRWVSYIKRPSSDVATWRTENLPQLEHHHHHH	ATGTCCCAGGTTCCGCCGACCCCGCCGACCGATGATCCGATGGGTGATTGCCCGTCTACAGCTATCTGCCGAGGCGAGGCGCCGGGTAGCTATTCTGGTAACGGCCCGTATGGTTCCCGGAGCTACACCCTGTCTCGTTTCCAGACCCCGGGCGGCGCAACCGTATACTACCCGTCTAACGCCGAACCACCGTACAGCGGTCTGGTTTTCACTCCGCCGTACACCGGTACTCAGGCTATGTTTCGCGCATGGGGCCCATTTTTTGCATCTCACGGTATCGTTCTGGTAACCATGGACACGTCCACTACAGTGGACACCGTTGATCAGCGTGCGAGCCAGCAGAAACGCGTACTGGACGTTCTGAAACAGGAAAACACGCGTTCGGGCTCTCCGCTCCGT…	pEE043
413	MNKEKSSFDQTAKITTRSKSIFKTIFTYLLVLAFITTIFPMNAFANSPAIIRNEEAPGKYAGNGPFSYNSYRLPLLSVYGTGGATVYYPTSGTAPYSGLVYCPPYTAKQSALAAWGPFFASHGIILVTFDTLTPLDPVSLRALQQRTVLNALKTENSRLNSPLYQKVATDRIGAMGWSMGGGATWINSAEYSGLKTAMTIAGHNLSSTNLNSKGYNTKCPTLIMNGAMDTTGLGGLGQSNGVYKNIPANVPKVLYEVASAGHLNWTSPISASNDVAAIALAFQKTYLDGDSRWLAFITRPNSNVSIWETSNLMNPLEHHHHHH	ATGAACAAGGAAAAGTCCTCTTTCGATCAGACTGCTAAAATCACCACCCGCTCTAAATCCATCTTCAAAACTATCTTCACTTACTTGCTGGTACTGGCGTTCATCACTACGATTTTCCCGATGAACGCATTTGCCAACTCTCCAGCTATCATCCGTAACGAAGAAGCGCCGGGCAAATATGCGGGGAACGGGCCGTTCAGCTATAATTCCTACCGTCTGCCACTCCTCTCTGTTTATGGTACCGGCGGCGCGACCGTTTACTACCCTACTAGCGGTACTGCGCCTTACAGCGGTCTGGTGTACTGTCCGCCATATACGGCCAAACAATCGGCACTGGCAGCTTGGGGCCCGTTCTTCGCCTCCCACGGTATCATCCTGGTGACTTTCGACACGCTGACC…	pEE044
501	MSNPYQRGPNPTRSALTADGPFSVATYTVSRLSVSGFGGGVIYYPTGTSLTFGGIAMSPGYTADASSLAWLGRRLASHGFVVLVINTNSRFDYPDSRASQLSAALNYLRTSSPSAVRARLDANRLAVAGHSMGGGGTLRIAEQNPSLKAAVPLTPWHTDKTFNTSVPVLIVGAEADTVAPVSQHAIPFYQNLPSTTPKVYVELDNASHFAPNSNNAAISVYTISWMKLWVDNDTRYRQFLCNVNDPALSDFRTNNRHCQLEHHHHHH	ATGTCCAACCCATACCAACGTGGTCCGAACCCGACCCGTTCTGCCTTGACCGCCGACGGTCCTTTCTCAGTTGCTACCTATACTGTTAGCCGTTTATCCGTATCTGGTTTCGGTGGCGGCGTTATTTACTATCCGACTGGTACCTCCCTGACCTTCGGCGGCATCGCGATGAGCCCGGGTTACACCGCCGATGCTTCCAGCCTGGCGTGGCTGGGTCGCCGTCTGGCTTCCCACGGCTTTGTAGTTCTGGTCATTAACACCAACTCACGTTTCGACTACCCGGACTCTCGTGCGTCTCAGCTGTCCGCCGCTCTGAACTATCTGCGTACGTCATCTCCTTCTGCAGTTCGCGCTCGTCTGGATGCTAATCGTCTGGCTGTAGCCGGCCACAGCATGGGT…	pEE045
502	MQTSPPTSASLNATAGPLSVSTSSVSSWAARGFGGGTIYYPNATGRYGVVAISPGYTARQSSIAWLGRRLATHGFVVITIDTNSTLDQPPSRATQLMAALNHVVNNANATVRSRVDASKLAVAGHSMGGGGSLIAAENNPSLKAAYPLTPWSVSKNYSSVRVPTMIIGADGDSIASVSTHSRLFYNSLSSNVSKAYGELNNASHFTPNYTNTPIGRYAVTWMKRFVDNDTRYSPFLCGAPHDSYATRTVFDRYEDNCAYLEHHHHHH	ATGCAGACCAGCCCGCCGACTAGCGCTAGCCTTAACGCGACTGCAGGCCCGCTGTCTGTTTCGACCTCCAGCGTATCTAGCTGGGCAGCACGCGGTTTCGGTGGTGGCACCATCTATTACCCGAACGCTACCGGCCGCTACGGTGTTGTGGCAATCTCACCGGGCTATACTGCGCGCCAGTCCTCAATTGCTTGGCTGGGCCGTCGTCTGGCTACCCATGGTTTCGTGGTGATCACTATTGACACCAACTCCACCTTGGACCAGCCGCCGTCCCGTGCTACCCAGCTCATGGCGGCACTTAACCACGTAGTGAACAACGCGAACGCTACGGTTCGTTCGCGTGTCGATGCCTCTAAACTCGCGGTAGCCGGCCATTCCATGGGTGGTGGCGGTTCTCTG…	pEE046
503	MESPYERGPDPTSASVLDNGTFSLSSTSVSSLVTGFGGGTIYYPTSTTQGTFGGVVLAPGYTASSSSYSSVARRVASHGFVVFAIDTNSRYDQPDSRGSQILAAVSYLKNSASSTVASRLDETRIAVSGHSMGGGGTLAAANQDSSIKAAVALQPWHTDKTWPGIQIPTMIIGAENDSVAPVASHSIPFYTSMTGAREKAYGEINNGDHFIANTDDDWQGRLFVTWLKRYVDDDTRYSQFLCPAPSSIYLSDYRNTCPDLEHHHHHH	ATGGAGAGTCCGTACGAACGTGGTCCGGACCCGACTTCTGCATCCGTTCTGGATAATGGAACCTTTTCACTGTCCTCCACGTCCGTGTCTTCTCTTGTGACGGGTTTCGGTGGCGGCACCATTTATTATCCGACCTCCACCACTCAGGGCACGTTTGGCGGCGTAGTTTTAGCACCGGGCTACACTGCGAGCAGCTCCTCTTATTCTAGCGTGGCCCGCCGCGTGGCATCTCACGGCTTTGTGGTCTTCGCGATTGATACTAATTCGCGCTACGATCAGCCGGATAGCCGTGGTAGCCAGATTCTGGCGGCTGTATCCTACCTGAAAAACTCTGCGTCGTCCACCGTGGCCTCCCGCTTGGATGAGACCCGTATCGCGGTTAGCGGTCATTCTATGGGC…	pEE047
504	MQAQYQKGPDPTASALERNGPFAIRSTSVSRTSVSGFGGGRLYYPTASGTYGAIAVSPGFTGTSSTMTFWGERLASHGFVVLVIDTITLYDQPDSRARQLKAALDYLATQNGRSSSPIYRKVDTSRRAVAGHSMGGGGSLLAARDNPSYKAAIPMAPWNTSSTAFRTVSVPTMIFGCQDDSIAPVFSHAIPFYNAIPNSTRKNYVEIRNDDHFCVMNGGGHDATLGKLGISWMKRFVDNDTRYSPFVCGAEYNRVVSSYEVSRSYNNCPYLEHHHHHH	ATGCAGGCGCAGTACCAGAAAGGTCCGGATCCGACTGCTTCTGCTCTGGAGCGCAACGGTCCGTTCGCTATCCGTTCAACCAGCGTTAGCCGTACTAGCGTAAGCGGCTTTGGTGGTGGCCGTCTGTACTACCCGACGGCCAGCGGCACGTATGGTGCGATTGCCGTTAGCCCTGGTTTTACCGGCACTAGCTCTACTATGACCTTTTGGGGTGAACGTCTGGCCTCTCACGGCTTCGTAGTACTTGTAATCGATACAATCACTCTGTACGATCAGCCGGACTCCCGCGCACGCCAGCTGAAAGCAGCACTGGACTACCTGGCCACCCAGAACGGTCGCTCCTCATCTCCGATCTATCGTAAAGTCGACACTTCTCGTCGTGCGGTTGCCGGCCACAGC…	pEE048
505	MVEIGPAPTSTSLNSDGSFAVSSASVSSSACGSGCAGGTVYYPNTAGSYGVIAVCPGFTNTSSAISWFARRMATHGFVTIAMNTNSRYDFPASRATQLRAVLNYLVNSSSSTIRSRIRSADRGVSGYSMGGGGTLLASRDDSTLKTGVPMAPYNSGTISGVNVPQMIIGGSNDSIAPVSSMARPFYNNIPSTVKKALAVLNGASHLTFTSYDERAARYGVAFAKRFADGDTRYTPFLCGAEHTAYATSSRFTEYSSNCPYLEHHHHHH	ATGGTGGAAATCGGCCCAGCACCGACCTCCACCTCGCTGAACAGTGACGGCTCCTTCGCTGTGTCATCTGCGTCTGTGAGCTCGTCTGCATGCGGCTCCGGTTGCGCTGGTGGTACTGTATACTACCCGAACACTGCTGGCAGCTACGGTGTGATCGCGGTTTGTCCGGGCTTCACCAATACCTCCAGTGCCATCTCCTGGTTTGCACGTCGCATGGCTACTCACGGTTTCGTCACTATCGCAATGAACACCAACTCCCGTTATGACTTTCCAGCAAGTCGCGCTACCCAGCTGCGTGCGGTTCTGAATTACCTGGTGAACAGCTCTAGCAGCACGATTCGTTCCCGTATCCGCTCCGCAGATCGTGGTGTGTCTGGTTATTCCATGGGCGGTGGCGGT…	pEE049
601	MAANPYQRGPDPTESLLRAARGPFAVSEQSVSRLSVSGFGGGRIYYPTTTSQGTFGAIAISPGFTASWSSLAWLGPRLASHGFVVIGIETNTRLDQPDSRGRQLLAALDYLTQRSSVRNRVDASRLAVAGHSMGGGGTLEAAKSRTSLKAAIPIAPWNLDKTWPEVRTPTLIIGGELDSIAPVATHSIPFYNSLTNAREKAYLELNNASHFFPQFSNDTMAKFMISWMKRFIDDDTRYDQFLCPPPRAIGDISDYRDTCPHTLEHHHHHH	ATGGCTGCGAATCCGTACCAACGTGGCCCGGATCCAACCGAATCGCTGCTGCGCGCCGCTCGCGGTCCGTTCGCCGTTTCAGAACAATCTGTTTCTCGTTTATCTGTCTCCGGTTTTGGTGGTGGTCGTATCTACTATCCGACCACTACGTCCCAGGGTACGTTTGGCGCTATCGCTATTAGCCCGGGTTTTACCGCATCATGGAGCTCGCTCGCTTGGCTGGGCCCGCGCCTGGCGAGTCATGGTTTCGTAGTTATCGGTATTGAAACCAACACCCGCCTGGACCAGCCGGATTCCCGTGGCCGTCAGCTGCTGGCTGCTCTGGACTACCTGACCCAGCGTTCCTCTGTGCGCAACCGTGTTGACGCGTCTCGCCTGGCGGTCGCAGGTCACTCCATG…	pEE050
602	MAANPYQRGPNPTEASITAARGPFNTAEITVSRLSVSGFGGGKIYYPTTTSEGTFGAIAISPGFTAYWSSLEWLGHRLASQGFVVIGIETNTTLDQPDQRGQQLLAALDYLTQRSAVRDRVDASRLAVAGHSMGGGGSLEAAKARTSLKAAIPLAPWNLDKTWPEVRTPTLIIGGELDAVAPVATHSIPFYNSLSNAPEKAYLELDNASHFFPNITNTQMAKYMIAWMKRFIDDDTRYTQFLCPPPSTGLLSDFSDARFTCPMLEHHHHHH	ATGGCTGCTAACCCGTATCAGCGTGGCCCGAACCCCACTGAGGCGAGCATCACTGCCGCGCGCGGTCCATTCAATACTGCGGAAATTACCGTTTCTCGCCTGTCCGTATCCGGTTTCGGTGGTGGCAAAATCTACTATCCAACGACCACCTCGGAAGGTACCTTCGGTGCTATCGCAATTTCTCCGGGTTTCACCGCATACTGGAGCTCTCTCGAATGGCTGGGCCACCGTCTGGCTAGCCAGGGCTTTGTTGTAATCGGTATCGAAACTAACACTACTTTAGACCAGCCGGACCAGCGTGGCCAGCAGCTGCTCGCTGCGCTGGACTATCTGACCCAGCGCTCAGCAGTTCGTGATCGTGTTGATGCATCTCGTCTGGCGGTAGCGGGTCATTCGATG…	pEE051
603	MAQNPYERGPAPTEQSVRAERGPFAISQVSVSRLAVSGFGGGTIYYPTSTAEGTFGAVAIAPGYTASQSSMAWYGPRLASQGFVIFTIDTITTGDQPDSRGRQLLAALDYLTQRSSVRSRVDASRLGVMGHSMGGGGSLEATVSRPSLQAAIPLTPWNLDKTWPEVRVPTLIIGAENDSIAPVSSHSEPFYASLPSTLDKAYLELNGASHFAPNVSDTTIARFSISWLKRFIDNDTRYEQFLCPPPRVSTEISEYRDTCPHSGLEHHHHHH	ATGGCACAGAACCCGTATGAACGTGGCCCTGCGCCGACCGAGCAGAGTGTTCGTGCGGAGCGTGGCCCGTTTGCTATTTCCCAGGTGAGCGTTTCTCGTCTGGCAGTTAGCGGCTTCGGCGGCGGCACGATCTACTATCCAACCTCGACTGCAGAAGGCACCTTTGGCGCAGTGGCTATCGCACCGGGCTACACGGCTTCTCAGAGCTCTATGGCGTGGTATGGTCCACGTCTGGCGTCTCAGGGTTTTGTTATCTTCACTATTGATACCATCACGACCGGTGACCAGCCGGATTCCCGTGGTCGCCAACTGCTGGCCGCGCTGGACTACCTGACCCAGCGTAGTTCCGTGCGCTCCCGGGTTGATGCGAGCCGTCTGGGCGTCATGGGTCACTCTATG…	pEE052
604	MASPYERGPAPTSAILEASRGPFATSSINVSSLSVTGFGGGVIYYPTSTAEGTFGAVAISPGYTASWSSLSWLGPRIASHGFVVIGIETNTRLDQPASRGRQLLAALDYLTERSSVRGRIDSSRLAVAGHSMGGGGSLEAAAARPSLQAAVPLAPWNLDKTWSDVRVPTLIIGGETDSVAPVATHSIPFYNSIPASSEKAYLELDGASHFFPQTTNTPTAKQMVAWLKRFVDDDTRYEQFLCPGPSGSAIQEYRNTCPSALEHHHHHH	ATGGCTTCCCCGTACGAACGCGGGCCGGCCCCAACCTCTGCGATTTTGGAAGCAAGCCGTGGCCCTTTCGCGACTTCGTCCATCAACGTTTCTTCTCTGTCAGTTACCGGCTTCGGTGGTGGTGTAATTTATTACCCGACCAGCACCGCTGAAGGCACCTTCGGCGCCGTCGCGATTAGCCCGGGTTATACTGCTTCTTGGAGTAGCCTGTCTTGGCTGGGTCCACGTATCGCATCTCATGGCTTCGTGGTTATCGGTATCGAGACCAACACGCGCTTGGATCAGCCTGCTTCCCGCGGCCGTCAGCTGCTGGCTGCTCTGGACTACCTGACCGAACGTTCCTCCGTACGTGGCCGCATCGATTCGTCTCGTCTGGCTGTAGCGGGTCACTCGATGGGT…	pEE053
605	MAADNPYERGPAPTESSIEALRGPYAVSQTSVSRLAATGFGGGTIYYPTSTADGTFGAVAISPGFTALESSISWLGPRLASQGFVVFTIDTLTTVDQPGSRGDQLLAALDYLTQRSSVRGRIDSSRLGVMGHSMGGGGSLEAAKTRPSLKAAIPMTPWNLDKTWPELRTPTLIFGADADTIAPVATHAKPFYNTLPSSLDRTYIELNNATHFAPNTSNTTIAKYSISWLKRFIDKDTRYEQFLCPLPQRSLTIDEAQGNCPHTSLEHHHHHH	ATGGCCGCGGACAATCCGTACGAACGTGGCCCAGCGCCGACCGAATCCTCGATCGAAGCACTGCGCGGTCCTTACGCTGTTTCCCAGACCTCTGTGTCTCGGCTGGCTGCAACTGGCTTCGGCGGCGGCACGATTTACTATCCGACCAGCACCGCGGACGGCACGTTTGGTGCTGTGGCAATCAGCCCGGGTTTCACTGCCCTGGAAAGCTCTATTTCCTGGTTGGGCCCGCGTCTGGCGTCTCAAGGCTTCGTGGTGTTTACGATCGACACCCTGACCACTGTGGACCAGCCGGGTTCCCGTGGTGACCAGCTCCTGGCCGCGCTTGATTACCTCACTCAGCGCTCTTCTGTTCGCGGTCGCATCGATTCCTCCCGTCTGGGCGTTATGGGTCACTCA…	pEE054
606	MSNPYERGPAPTESSVTAVRGYFDTDTDTVSSLVSGFGGGTIYYPTDTSEGTFGGVVIAPGYTASQSSMAWMGHRIASQGFVVFTIDTITRYDQPDSRGRQIEAALDYLVEDSDVADRVDGNRLAVMGHSMGGGGTLAAAENRPELRAAIPLTPWHLQKNWSDVEVPTMIIGAENDTVASVRTHSIPFYESLDEDLERAYLELDGASHFAPNISNTVIAKYSISWLKRFVDEDERYEQFLCPPPDTGLFSDFSDYRDSCPHTTLEHHHHHH	ATGTCCAACCCGTACGAACGCGGCCCGGCACCAACCGAATCTTCCGTTACCGCGGTGCGCGGTTATTTCGACACCGATACTGACACCGTTTCGTCTCTGGTTTCCGGTTTCGGCGGGGGTACGATTTACTATCCGACTGACACTAGTGAAGGTACTTTCGGCGGCGTGGTGATCGCGCCGGGCTACACCGCTTCACAGTCATCTATGGCATGGATGGGCCACCGTATTGCGTCTCAGGGCTTCGTTGTATTTACTATCGATACGATTACGCGTTATGATCAGCCGGATTCACGTGGTCGTCAGATCGAAGCAGCTCTGGACTACCTGGTGGAAGATTCTGATGTAGCCGACCGTGTTGACGGCAACCGCCTGGCCGTTATGGGTCACTCTATGGGTGGT…	pEE055
607	MADNPYERGPAPTTASIEAARGPYAVSQTTVSSLAVTGFGGGTIYYPTSTGDGTFGAIAVSPGYTATQSSIAWLGPRLASQGFVVFTIDTLTTLDQPDSRGRQLLAALDHLTQVSSVRTRVDGSRLGVMGHSMGGGGSLEAAKARPSLQAAIPLTPWNLDKSWPEVGTPTLIVGADGDTVAPVASHAEPFYSSLPSSLDRAYLELNNATHFTPNSSNTTIAKYGISWLKRFVDNDTRYEQFLCPLPQPSTTIDEYRGNCPHTSLEHHHHHH	ATGGCCGACAATCCGTACGAACGTGGCCCGGCGCCGACTACCGCAAGCATCGAAGCCGCTCGTGGTCCGTACGCTGTGTCCCAGACCACCGTTTCTAGCCTGGCTGTAACTGGTTTTGGCGGTGGTACGATTTATTACCCAACTTCTACCGGTGATGGTACCTTCGGTGCCATTGCGGTGTCCCCGGGCTACACCGCTACGCAGTCCTCTATCGCATGGCTGGGGCCGCGCCTTGCGAGCCAGGGGTTTGTAGTATTCACCATTGACACCCTGACCACCCTGGACCAACCGGACTCACGTGGCCGTCAGCTTCTGGCGGCACTGGACCATCTCACCCAGGTTTCTAGCGTGCGCACGCGCGTCGACGGTTCTCGTCTGGGTGTTATGGGCCATTCCATG…	pEE056
608	MADNPYARGPEPTTASVEAARGPFAVAQTSVSRYAVSGFGGGTVYYPTTTTAGTFGAVAVSPGYTARQSSIAWLGPRLASQGFVVITIDTLSTYDQPASRGDQLRAALAYLTQRSSVRARIDPTRLAVVGHSMGGGGALEAAKDDPSLQAAVPLTGWNLDKTWPEVRTPTLVIGAEDDGVAPVRSHSEPFYASLPATLDKAYLELRGAGHLAPTVSNTTIATYTLSWLKRFVDDDLRYDRFLCPAPATSTAIAEYRSTCPYLEHHHHHH	ATGGCGGATAACCCATATGCGCGCGGTCCAGAACCGACCACCGCTTCTGTTGAGGCGGCTCGTGGTCCGTTTGCTGTTGCGCAGACGTCCGTTTCCCGTTACGCTGTTAGTGGCTTTGGTGGCGGTACCGTATACTACCCGACGACCACCACTGCAGGTACCTTCGGTGCGGTAGCAGTGAGCCCGGGTTATACCGCTCGTCAGAGCTCCATTGCGTGGCTGGGTCCACGTCTTGCTTCACAGGGTTTTGTGGTGATTACGATCGACACCCTGTCGACCTACGACCAGCCGGCGTCTCGTGGTGATCAGCTGCGTGCAGCGCTGGCATACCTGACTCAGCGTTCTAGCGTTCGCGCCCGCATCGACCCGACGCGTCTAGCGGTAGTTGGCCACTCCATG…	pEE057
609	MADNPYQRGPAPTNASIEATRGPYAVSSTSVSSWLVSGFDGGTIYYPTTTADGTFGAVAISPGYTAYESSIAWFGERLASQGFVVFTFDTNTTVDQPAQRGDQLLAALDYLTQRSSVRSRVDASRLGVMGHSMGGGGSLEASKDRPSLKAAIPMTPWNTDKTWSEIRTPTLIFGAENDSVAPVASHSEPFYSTIPSTTNKMYIELNGASHFAPNSSNTTIAKYSISWLKRFLDNDTRYDQFLCPLPTSALYIEESRGTCPLRLEHHHHHH	ATGGCAGACAATCCTTACCAGCGTGGTCCGGCTCCGACCAACGCGTCGATTGAGGCAACACGTGGTCCGTACGCGGTGAGCTCTACGTCCGTGAGCTCTTGGCTGGTTTCCGGTTTCGACGGCGGTACTATTTATTATCCTACTACGACCGCTGATGGCACCTTCGGCGCAGTGGCGATCTCCCCGGGTTACACCGCTTACGAATCCAGCATTGCTTGGTTCGGCGAACGTCTGGCATCCCAAGGCTTCGTGGTTTTCACCTTCGATACTAACACCACTGTAGACCAGCCGGCCCAGCGTGGTGACCAGCTGCTGGCGGCTCTGGATTACTTAACCCAACGTTCTTCCGTGCGTTCCCGTGTGGACGCGAGCCGTCTGGGCGTTATGGGTCATTCCATG…	pEE058
610	MVEATDVHGPDPTEETITAPRGPFDVEQESVSRFEVEGFGGGTIYYPTDTTDGLFSAVSISPGYTGTQESMAWYGPRLASHGFVVFTIDTITTTDQPDSRARQLQASLDHLVDDSSVRDRVDPARLGVMGHSMGGGGSLKAALDNPALQAAIPLTPWHTTKDFSGVRTPTLIIGAQNDTVAPVSQHAEPFYESLPDDPGKAYLELAGAGHLAPNTPDTTIAKYSLAWLKRFLDDDTRYDQFLCPPPQDDPEIAEHRSTCPYLEHHHHHH	ATGGTTGAAGCCACCGATGTTCACGGCCCGGACCCGACGGAAGAAACGATTACCGCTCCGCGTGGCCCTTTCGACGTTGAGCAGGAATCAGTTTCCCGCTTCGAAGTTGAAGGCTTCGGTGGCGGTACCATCTATTACCCGACCGACACCACCGACGGTCTGTTTAGCGCTGTGTCCATCTCCCCGGGTTATACTGGCACCCAGGAAAGCATGGCCTGGTATGGCCCACGCCTCGCATCACACGGTTTTGTGGTTTTTACCATTGATACGATCACCACCACGGATCAGCCGGATTCCCGTGCCCGCCAGCTGCAGGCATCGCTGGACCATCTCGTAGACGATTCCTCCGTACGTGACCGCGTTGACCCGGCACGTCTGGGTGTTATGGGCCACTCCATG…	pEE059
611	MAEPADVHGPDPTEESITAPRGPFEVDEESVSRLSVSGFGGGTIYYPTDTTDGLFSAVSISPGFTGTQETMAWYGPRLASQGFVVFTIDTITTTDQPDSRARQLQASLDYLVNDSDVKDIIDPARLGVMGHSMGGGGSLKAALDNPALKAAIPLTPWHTTKDFSGVQTPTLIIGAQNDTVAPVSQHAKPFYESLPDDPGKAYLELAGASHLAPNTDNTTIAKFSIAWLKRFLDDDTRYDQFLCPPPENDDSISDYQSTCPYLEHHHHHH	ATGGCCGAACCCGCTGACGTACACGGCCCGGACCCAACCGAAGAATCCATCACCGCGCCGCGCGGCCCGTTCGAGGTCGACGAAGAATCCGTTAGCCGCCTGAGCGTGTCCGGTTTTGGTGGCGGCACTATCTACTACCCCACGGATACGACCGATGGTCTGTTCTCCGCGGTGTCTATTTCTCCCGGGTTCACCGGCACACAGGAAACTATGGCTTGGTACGGCCCGCGTCTGGCATCTCAGGGTTTCGTTGTCTTCACCATTGATACCATTACCACCACCGATCAGCCAGATAGCCGTGCCCGTCAGCTGCAGGCAAGCCTGGACTATCTGGTTAACGACTCAGACGTGAAAGATATCATCGATCCGGCACGTCTGGGTGTGATGGGTCACTCTATG…	pEE060
612	MPGFLGSSSNYAWMGPRLASQGFIVFLINTNTRLDTPPQRGDQLLAALDWLVASSPSAVRTRLDARRLAVAGHSMGGGGALEASLDRPSLQASLPLQPWHTPASFSGVQVPTMIIGAEADTTAPVASHAEPFYESLTSASDRAYLELNGADHRVSTTSSTTQAKFMIAWLKRFVDNLEHHHHHH	ATGCCGGGTTTTCTGGGTTCCTCCTCCAACTACGCGTGGATGGGTCCGCGTCTGGCTTCTCAAGGTTTCATTGTGTTTCTGATCAACACCAATACTAGGCTCGATACCCCGCCGCAGCGCGGTGATCAGCTGCTGGCAGCGCTGGATTGGCTGGTTGCTTCTTCTCCGTCTGCGGTACGTACTCGTCTAGATGCGCGTCGCTTGGCGGTTGCGGGCCATTCTATGGGTGGCGGCGGCGCGCTGGAAGCTAGCCTGGATCGCCCGTCTCTGCAAGCAAGCCTGCCGCTGCAGCCGTGGCACACCCCGGCTTCTTTCAGCGGCGTACAGGTTCCGACTATGATCATTGGTGCTGAGGCCGATACTACCGCGCCCGTAGCATCGCATGCTGAACCGTTTTAC…	pEE061
701	MANPYERGPNPTDALLEARSGPFSVSEENVSRLSASGFGGGTIYYPRENNTYGAVAISPGYTGTEASIAWLGKRIASHGFVVITIDTITTLDQPDSRAEQLNAALNHMINRASSTVRSRIDSSRLAVMGHSMGGGGSLRLASQRPDLKAAIPLTPWHLNKNWSSVRVPTLIIGADLDTIAPVLTHARPFYNSLPTSISKAYLELDGATHFAPNIPNKIIGKYSVAWLKRFVDNDTRYTQFLCPGPRDGLFGEVEEYRSTCPFLEHHHHHH	ATGGCGAACCCGTATGAACGGGGTCCGAACCCTACGGACGCTCTGCTGGAAGCACGTAGCGGTCCGTTTAGTGTTTCCGAGGAGAACGTTTCTCGCCTTTCTGCTTCCGGTTTTGGCGGCGGTACCATCTACTACCCGCGTGAAAACAACACGTATGGTGCTGTTGCTATCAGCCCGGGTTATACTGGTACTGAAGCTTCCATTGCTTGGCTGGGTAAACGTATCGCTAGCCACGGTTTTGTAGTCATCACCATCGATACCATCACTACCCTCGATCAGCCAGATAGCCGTGCGGAACAGCTGAACGCGGCACTGAACCACATGATCAACCGTGCGTCGTCGACCGTTCGTTCTCGTATTGACTCTTCCCGCCTGGCGGTAATGGGCCACTCTATGGGT…	pEE062
702	MAANPYERGPNPTDALLEARSGPFSVSEENVSRLSASGFGGGTIYYPRESNTYGAVAISPGYTGTEASIAWLGERIASHGFVVITIDTITTLDQPDSRAEQLNAALNHMINRASSTVRSRIDSSRLAVMGHSMGGGGTLRLASQRPDLKAAIPLTPWHLNKNWSSVTVPTLIIGADLDTIAPVATHAKPFYNSLPSSISKAYLELDGATHFAPNIPNKIIGKYSVAWLKWFVDNDTRYTQFLCPGPRDGLFGEVEEYRSTCPFLEHHHHHH	ATGGCTGCAAACCCGTATGAACGCGGTCCGAATCCGACCGACGCACTGTTAGAAGCGCGATCTGGTCCATTCTCCGTATCAGAGGAAAATGTGTCCCGTCTGTCCGCGTCGGGCTTCGGCGGTGGCACCATTTACTACCCGCGTGAAAGTAACACCTATGGCGCTGTAGCTATCTCCCCGGGCTATACTGGTACCGAAGCGTCTATTGCATGGCTGGGTGAACGTATCGCATCCCATGGTTTTGTAGTTATTACTATTGACACCATTACTACGCTGGATCAACCAGACTCACGTGCTGAGCAGCTGAACGCAGCGCTCAATCACATGATTAACCGCGCATCGAGCACCGTGCGTTCTCGCATCGATAGCTCTCGTCTGGCGGTGATGGGTCACTCCATG…	pEE063
703	MANPYERGPNPTDALLEARSGPFSVSEENVSRLSASGFGGGTIYYPRENNTYGAVAISPGYTGTEASIAWLGERIASHGFVVITIDTITTLDQPDSRAEQLNAALNHMINRASSTVRSRIDSSRLAVMGHSMGGGGSLRLASQRPDLKAAIPLTPWHLNKNWSSVRVPTLIIGADLDTIAPVLTHARPFYNSLPTSISKAYLELDGATHFAPNIPNKIIGKYSVAWLKRFVDNDTRYTQFLCPGPRDGLFGEVEEYRSTCPFLEHHHHHH	ATGGCCAACCCGTACGAACGCGGTCCAAACCCGACCGACGCGCTTCTTGAGGCCCGTAGCGGTCCATTCAGCGTAAGCGAAGAAAACGTGTCCCGCCTGAGCGCCTCTGGTTTTGGTGGTGGCACCATCTACTATCCGCGCGAAAACAACACATACGGTGCGGTCGCTATCTCCCCAGGTTATACCGGTACCGAAGCATCCATCGCATGGCTTGGTGAACGCATTGCAAGCCATGGCTTTGTCGTCATCACGATTGATACGATCACCACTCTGGACCAGCCGGATTCCCGCGCGGAACAGCTGAACGCGGCTCTCAATCACATGATCAACCGTGCGTCCTCTACCGTACGTTCGCGTATCGACAGCTCGCGCCTGGCTGTTATGGGCCATAGCATGGGT…	pEE064
704	MANPYERGPNPTDALLEARSGPFSVSEENVSRLGASGFGGGTIYYPRENNTYGAVAISPGYTGTQASVAWLGKRIASHGFVVITIDTITTLDQPDSRARQLNAALDYMINDASSAVRSRIDSSRLAVMGHSMGGGGSLRLASQRPDLKAAIPLTPWHLNKNWSSVRVPTLIIGADLDTIAPVLTHARPFYNSLPTSISKAYLELDGATHFAPNIPNKIIGKYSVAWLKRFVDNDTRYTQFLCPGPRDGLFGEVEEYRSTCPFLEHHHHHH	ATGGCGAACCCTTATGAACGTGGCCCGAACCCGACCGATGCGCTGCTGGAAGCTCGATCTGGTCCATTCTCTGTGTCTGAAGAAAACGTGTCCCGCCTGGGCGCGAGCGGTTTTGGCGGTGGGACTATCTATTATCCGCGCGAAAACAACACCTACGGAGCTGTTGCGATCTCTCCGGGTTATACGGGCACCCAGGCATCCGTGGCGTGGCTTGGCAAACGTATCGCAAGTCACGGGTTCGTAGTCATCACCATCGACACCATCACCACGCTGGACCAGCCGGATTCGCGTGCGCGTCAGCTTAACGCGGCACTGGACTATATGATCAATGACGCGTCCTCCGCAGTTCGCAGCCGCATCGACAGCTCCCGCCTGGCGGTCATGGGCCATAGCATGGGC…	pEE065
705	MANPYERGPNPTDALLEARSGPFSVSEERASRFGADGFGGGTIYYPRENNTYGAVAISPGYTGTQASVAWLGERIASHGFVVITIDTNTTLDQPDSRARQLNAALDYMINDASSAVRSRIDSSRLAVMGHSMGGGGTLRLASQRPDLKAAIPLTPWHLNKNWSSVRVPTLIIGADLDTIAPVLTHARPFYNSLPTSISKAYLELDGATHFAPNIPNKIIGKYSVAWLKRFVDNDTRYTQFLCPGPRDGLFGEVEEYRSTCPFLEHHHHHH	ATGGCTAACCCATACGAACGCGGTCCGAATCCGACGGACGCCCTGCTGGAGGCGCGTTCTGGTCCTTTCAGCGTTAGCGAAGAACGTGCATCCCGTTTCGGTGCTGATGGCTTCGGTGGTGGGACCATCTACTACCCGCGTGAAAACAACACATACGGCGCGGTCGCTATCTCCCCGGGCTATACGGGCACACAAGCTTCTGTGGCTTGGCTGGGTGAGCGTATCGCGTCTCATGGCTTCGTTGTCATCACGATTGACACTAACACCACCCTGGACCAGCCGGATTCACGTGCCCGTCAGCTGAACGCAGCGCTCGATTACATGATTAACGATGCCTCGTCCGCTGTGCGTTCCCGTATCGATTCTTCTCGTCTGGCAGTTATGGGTCACTCTATGGGT…	pEE066
706	MANPYERGPNPTDALLEARSGPFSVSEERASRFGADGFGGGTIYYPRENNTYGAVAISPGYTGTQASVAWLGKRIASHGFVVITIDTNTTLDQPDSRARQLNAALDYMINDASSAVRSRIDSSRLAVMGHSMGGGGSLRLASQRPDLKAAIPLTPWHLNKNWSSVRVPTLIIGADLDTIAPVLTHARPFYNSLPTSISKAYLELDGATHFAPNIPNKIIGKYSVAWLKRFVDNDTRYTQFLCPGPRDGLFGEVEEYRSTCPFLEHHHHHH	ATGGCTAACCCGTACGAACGTGGCCCGAACCCGACCGATGCACTCCTGGAAGCTCGCAGCGGTCCGTTCTCGGTTTCGGAGGAACGTGCGAGCCGCTTCGGTGCAGATGGTTTCGGCGGTGGCACCATCTACTACCCGCGCGAAAATAACACTTATGGCGCAGTGGCGATTTCGCCGGGTTACACCGGTACCCAGGCATCCGTGGCATGGCTGGGTAAGAGAATTGCAAGCCACGGTTTCGTAGTTATTACTATCGATACCAACACCACTCTCGATCAGCCAGATTCTCGCGCGCGCCAGCTGAACGCAGCCCTCGACTACATGATCAACGATGCGTCTTCTGCGGTGCGTAGCCGCATTGACAGCTCTCGTTTGGCAGTAATGGGCCACTCTATGGGC…	pEE067
707	MANPYERGPNPTDALLEASSGPFSVSEENVSRLSASGFGGGTIYYPRENNTYGAVAISPGYTGTEASIAWLGGRIASHGFVVITIDTITTLDQPDSRAEQLNAALNHMINRASSTVRSRIDSSRLAVMGHSMGGGGTPRLASQRPDLKAAIPLTPWHLNKNRSSVTVPTLIIGADLDTIAPVATHAKPFYNSLPSSISKAYLELDGATHFAPNIPNKIIGKYSVAWLKRFVDNDTRYTQFLCPGPRDGLFGEVEEYCSTCPFLEHHHHHH	ATGGCTAACCCATACGAACGTGGTCCGAACCCAACTGACGCACTGCTGGAAGCTAGCTCCGGCCCGTTTTCCGTGTCCGAAGAAAACGTTTCTCGTCTGAGCGCTTCCGGCTTCGGCGGTGGCACCATCTACTATCCGCGTGAGAACAACACTTATGGCGCCGTAGCCATCTCCCCGGGCTACACCGGTACTGAAGCTTCAATCGCATGGCTGGGTGGTCGTATCGCCAGCCACGGTTTCGTTGTTATCACCATCGATACTATCACCACACTGGATCAGCCGGATTCTCGCGCTGAACAGCTGAACGCGGCCCTGAACCACATGATTAATCGCGCCTCCTCCACTGTTCGTTCCCGCATTGATTCCTCCCGCCTGGCGGTGATGGGCCATAGTATGGGT…	pEE068
708	MANPYERGPNPTESMLEARSGPFSVSEERASRLGADGFGGGTIYYPRENNTYGAIAISPGYTGTQSSIAWLGERIASHGFVVIAIDTNTTLDQPDSRARQLNAALDYMLTDASSSVRNRIDASRLAVMGHSMGGGGTLRLASQRPDLKAAIPLTPWHLNKSWRDITVPTLIIGADLDTIAPVSSHSEPFYNSIPSSTDKAYLELNNATHFAPNITNKTIGMYSVAWLKRFVDEDTRYTQFLCPGPRTGLLSDVDEYRSTCPFLEHHHHHH	ATGGCTAACCCGTATGAGCGTGGTCCGAACCCGACGGAAAGCATGCTCGAGGCTCGTAGCGGCCCGTTTTCTGTAAGCGAAGAACGTGCATCTCGTCTGGGTGCGGATGGCTTCGGCGGCGGTACCATCTATTATCCGCGTGAAAACAACACGTATGGTGCTATTGCAATTTCCCCTGGTTATACCGGTACTCAGTCTTCCATTGCGTGGCTGGGCGAACGTATTGCAAGCCACGGCTTTGTGGTAATCGCGATCGACACCAACACCACCCTTGACCAGCCGGACTCTCGTGCTCGTCAGCTGAACGCTGCTTTGGATTACATGCTGACCGATGCATCTTCCTCCGTTCGTAACCGTATCGACGCTTCTCGTCTGGCGGTAATGGGCCATTCCATGGGC…	pEE069
709	MANPYERGPNPTQALLEARSGPFSVSSERAWRLGSDGFGGGTIYYPRENNTYGAVAISPGYTGTQASVAWLGERIASHGFVVITIDTNTTLDQPDSRARQLDAALDHMLNDASSAVRSRIDRNRLAVMGHSMGGGGTLRLASQRPDLKAAIPLTPWHLNKSWSNVQVPTLIIGADLDTIAPVLTHAEPFYNSIPTSTRKAYLELDGATHFAPNITNSTIGMYSVAWLKRFVDEDTRYTQFLCPGPRTGLFSDVEEYRSTCPFLEHHHHHH	ATGGCCAACCCATATGAACGTGGTCCAAACCCTACGCAGGCGTTACTGGAGGCACGTAGTGGTCCATTCAGCGTTTCCAGCGAACGTGCTTGGCGCCTGGGCAGCGACGGTTTCGGCGGTGGCACGATTTACTACCCGCGCGAAAACAACACCTACGGTGCGGTGGCCATCAGCCCGGGCTATACCGGTACCCAGGCTTCTGTAGCGTGGCTGGGTGAACGTATTGCGTCCCACGGCTTCGTGGTGATCACGATCGATACCAATACTACCCTGGATCAGCCGGACTCTCGTGCTCGCCAGCTGGACGCTGCATTAGATCACATGCTGAACGACGCTAGTTCCGCGGTCCGCTCTCGTATCGACCGTAACCGTTTGGCGGTAATGGGTCACTCTATGGGT…	pEE070
710	MANPYERGPNPTNSSIEALRGPFRVDEERVSRLQARGFGGGTIYYPTDNNTFGAVAISPGYTGTQSSISWLGERLASHGFVVMTIDTNTTLDQPDSRASQLDAALDYMVEDSSYSVRNRIDSSRLAAMGHSMGGGGTLRLAERRPDLQAAIPLTPWHTDKTWGSVRVPTLIIGAENDTIASVRSHSEPFYNSLPGSLDKAYLELDGASHFAPNLSNTTIAKYSISWLKRFVDDDTRYTQFLCPGPSTGWGSDVEEYRSTCPFLEHHHHHH	ATGGCTAACCCGTACGAACGTGGCCCGAACCCAACCAACAGCAGCATCGAAGCACTGCGAGGTCCGTTCCGCGTCGACGAAGAACGCGTCTCTCGTCTGCAAGCTCGTGGTTTCGGCGGCGGCACTATCTACTACCCGACTGATAACAACACCTTCGGCGCTGTTGCTATCTCGCCGGGTTATACCGGCACCCAGTCGTCTATTAGCTGGCTGGGCGAGCGTCTGGCGTCCCACGGTTTCGTCGTCATGACTATCGATACTAACACCACCTTGGACCAGCCGGACTCTCGTGCATCTCAGCTGGATGCGGCACTGGATTATATGGTGGAAGATTCTAGCTATTCTGTACGTAACCGTATTGATTCTTCTCGTCTGGCGGCGATGGGTCATTCCATGGGT…	pEE071
711	MANPYERGPDPTQASLEASRGPFPVSEERVSSPVSGFGGGTIYYPQENNTYGAVAISPGYTATQSSVAWLGERIASHGFVVITIDTNTTLDQPDSRADQLEAALDHMVDGASSTVRSRIDRNRLAVMGHSMGGGGTLRLASRRPDLKAAIPLTPWHLNKSWSNVQVPTLIIGAENDTVAPVALHAEPSYTSIPTSTRKAYLELNGASHFAPSVANATIGMYGVAWLKRFVDEDTRYTRFLCPGPRTGLFSDVEEYRSTCPFLEHHHHHH	ATGGCGAACCCGTACGAGCGTGGTCCGGACCCGACTCAGGCGTCCCTGGAAGCCTCTCGTGGCCCGTTCCCGGTTTCTGAAGAGCGTGTTTCTTCTCCAGTAAGCGGCTTCGGGGGCGGCACAATTTATTACCCGCAGGAAAACAACACCTACGGCGCGGTGGCAATCTCTCCGGGCTATACTGCTACCCAGTCCTCTGTGGCTTGGCTGGGAGAACGCATTGCATCACACGGCTTTGTTGTTATCACGATCGACACCAACACCACTCTGGACCAGCCGGATTCGCGTGCAGACCAACTGGAAGCTGCGCTGGATCACATGGTAGATGGCGCGTCCTCTACCGTTCGCTCTCGCATCGACCGTAACCGCCTGGCAGTAATGGGTCATAGCATGGGTGGC…	pEE072
712	MANPYERGPNPTNSSIEALRGPYSVSEDSVSSLVSGFGGGTIYYPTGTNETFGAVAISPGYTGTQSSISWLGPRLASQGFVVMTIDTNTTLDQPDSRASQLDAALDYMVNRSSSTVRNRIDLEHHHHHH	ATGGCGAATCCGTACGAACGTGGTCCTAACCCAACCAACTCAAGCATCGAGGCTCTGCGCGGGCCATACAGCGTGTCAGAGGACTCGGTTTCGAGCTTGGTGAGCGGTTTCGGGGGCGGCACCATCTACTACCCGACCGGTACCAATGAAACTTTTGGCGCGGTGGCAATCAGCCCGGGTTACACGGGTACGCAGTCTTCTATTTCTTGGCTGGGCCCTCGTCTGGCGTCCCAGGGTTTCGTTGTTATGACCATTGATACTAACACTACCCTGGATCAGCCGGACTCTCGCGCCTCTCAGCTGGATGCAGCACTGGACTATATGGTGAACCGTTCTTCATCTACCGTGCGCAATCGTATCGACctcgagcaccaccaccaccaccactga	pEE073
713	MANPYERGPNPTNSSIEALRGPFRVDEERVSRLQARGFGGGTIYYPTDNNTFGAVAISPGYTGTQSSISWLGERLASHGFVVMTIDTNTTLDQPDSRASQLDAALDYMVEDSSYSVRNRIDLEHHHHHH	ATGGCTAACCCGTACGAACGTGGTCCGAACCCGACCAACTCTTCGATCGAAGCGCTGCGTGGTCCGTTCCGTGTCGATGAAGAACGTGTTTCCCGTCTGCAGGCGCGTGGTTTTGGCGGTGGCACTATCTACTATCCGACTGATAACAACACCTTCGGCGCTGTGGCTATTAGCCCGGGTTATACTGGCACCCAGTCCAGCATCTCCTGGCTGGGTGAACGTCTGGCGTCACACGGTTTTGTGGTGATGACCATCGATACCAACACTACTCTGGATCAGCCGGACTCTCGCGCGTCTCAGCTGGACGCAGCGCTGGATTACATGGTTGAGGATTCTTCGTACTCCGTACGTAACCGCATCGATctcgagcaccaccaccaccaccactga	pEE074
714	MANPYERGPNPTDALLEARSGPFSVSEENVSRLSASGFGGGTIYYPRENNTYGAVAISPGYTGTEASIAWLGERIASHGFVVITIDTITTLDQPDSRAEQLNAALNHMINRASSTVRSRIDSSRLAVMGHSMGGGGSLRLASQRPDLKAAIPLTPWHLNKNWSSVTVPTLIIGADLDTIAPVATHAKPFYNSLPSSISKAYLELDGATHFAPNIPNKIIGKYSVAWLKRFVDNDTRYTQFLCPGPRDGLFGEVEEYRSTCPFYLEHHHHHH	ATGGCGAACCCTTACGAACGCGGTCCGAACCCGACCGATGCCCTGCTCGAAGCTCGCTCGGGCCCGTTCTCTGTCTCCGAAGAAAACGTGAGCCGTCTGTCGGCTTCCGGCTTTGGCGGTGGCACAATTTACTATCCTCGCGAGAACAACACCTACGGTGCTGTTGCGATCTCTCCGGGCTATACTGGTACAGAGGCTTCCATCGCCTGGCTGGGCGAGCGCATCGCTTCTCACGGTTTCGTTGTCATTACCATCGATACTATTACCACCCTGGACCAGCCGGACTCGCGTGCTGAACAGCTTAATGCAGCGCTTAACCATATGATCAATCGTGCTTCGTCAACCGTTCGCAGCCGTATCGATTCTTCTCGTCTGGCGGTGATGGGTCATTCTATGGGT…	pEE075
715	MANPYERGPNPTDALLEASSGPFSVSEENVSRLSASGFGGGTIYYPRENNTYGAVAISPGYTGTEASIAWLGERIASHGFVVITIDTITTLDQPDSRAEQLNAALNHMINRASSTVRSRIDSSRLAVMGHSMGGGGTLRLASQRPDLKAAIPLTPWHLNKNWSSVTVPTLIIGADLDTIAPVATHAKPFYNSLPSSISKAYLELDGATHFAPNIPNKIIGKYSVAWLKRFVDNDTRYTQFLCPGPRDGLFGEVEEYRSTCPFLEHHHHHH	ATGGCCAACCCGTATGAACGTGGGCCGAATCCGACCGATGCTCTGCTGGAAGCAAGCAGCGGCCCGTTCAGCGTTTCGGAAGAAAACGTTTCTCGTCTGTCTGCGAGTGGCTTCGGCGGCGGTACTATCTACTATCCACGTGAAAACAATACCTACGGCGCAGTCGCGATTTCTCCGGGTTATACTGGCACGGAAGCATCAATTGCGTGGCTGGGTGAACGTATTGCGAGTCATGGTTTCGTTGTTATTACTATCGACACTATCACCACCCTGGACCAGCCGGACAGCCGCGCAGAGCAGCTGAACGCTGCTCTTAACCACATGATCAACCGTGCGTCCTCCACCGTTCGCAGCCGCATCGACTCATCCCGTTTGGCTGTTATGGGCCATAGCATGGGC…	pEE076
716	MANPYERGPNPTDALLEARSGPFSVSEENVSRFGADGFGGGTIYYPRENNTYGAVAISPGYTGTQASVAWLGERIASHGFVVITIDTNTTLDQPDSRARQLNAALDYMINDASSAVRSRIDSSRLAVMGHSMGGGGTLRLASQRPDLKAAIPLTPWHLNKNWSSVRVPTLIIGADLDTIAPVLTHARPFYNSLPTSISKAYLELDGATHFAPNIPNKIIGKYSVAWLKRFVDNDTRYTQFLCPGPRDGLFGEVEEYRSTCPFALELEHHHHHH	ATGGCGAACCCATACGAACGTGGTCCGAACCCGACCGATGCGCTGTTGGAAGCTCGTAGCGGTCCGTTCAGCGTTTCTGAGGAAAACGTGAGCCGTTTCGGCGCAGACGGTTTCGGCGGCGGCACTATCTACTACCCTCGCGAAAATAACACATATGGCGCGGTTGCTATTTCTCCGGGCTACACCGGTACCCAAGCGAGCGTTGCGTGGCTGGGCGAGCGTATCGCGTCACACGGCTTCGTGGTAATCACAATCGACACAAACACTACTCTGGACCAGCCGGATTCACGTGCCCGCCAGCTTAACGCGGCGCTGGATTACATGATCAACGACGCGTCCTCAGCGGTGCGTTCACGTATCGACAGCTCCCGTCTGGCGGTGATGGGTCACTCCATGGGC…	pEE077
717	MANPYERGPNPTESMLEARSGPFSVSEERASRFGADGFGGGTIYYPRENNTYGAIAISPGYTGTQSSIAWLGERIASHGFVVIAIDTNTTLDQPDSRARQLNAALDYMLTDASSAVRNRIDASRLAVMGHSMGGGGTLRLASQRPDLKAAIPLTPWHLNKSWRDITVPTLIIGAEYDTIASVTLHSKPFYNSIPSPTDKAYLELDGASHFAPNITNKTIGMYSVAWLKRFVDEDTRYTQFLCPGPRTGLLSDVEEYRSTCPFLEHHHHHH	ATGGCGAACCCGTACGAACGCGGCCCGAACCCGACCGAATCTATGCTGGAAGCTCGTAGCGGTCCATTCTCCGTTAGCGAGGAACGTGCTTCTCGCTTTGGCGCTGACGGTTTCGGTGGTGGCACTATCTATTATCCGCGTGAAAACAACACCTACGGCGCGATTGCCATCTCTCCGGGTTATACCGGCACTCAGAGCTCCATCGCGTGGCTGGGCGAACGTATCGCCTCCCACGGCTTCGTTGTTATCGCTATTGACACCAATACCACCCTGGACCAACCTGACTCTCGTGCTCGTCAGCTGAACGCGGCGCTGGACTATATGCTTACTGACGCCTCCTCTGCAGTACGTAACCGTATTGACGCGTCACGCCTGGCTGTGATGGGTCACAGCATGGGT…	pEE078
102-nSP	MKSMVNFQRYIAATVFSAVVAIAPAPLSFAQSPAQSSAPTVELDSGAIAGSTADGVVSFKGIPYAAPPVGNLRWRAPQPVASWTGVRAATEYGYDCIQLPLEGDAAASGGEMSEDCLVLNVWRPAEIAPGERLPVLVWIHGGGFLNGSAAAPIYDGTAFAQQGLVVVSFNYRLGRLGFFAHPALTAANEGPLGNYGLMDQIAALEWVQRNIAAFGGDPARITLMGQSAGGISVMYHLTAPESQGLFHQAAVLSGGGRTYLLGLRNLRESTDALPSAEQSGLAFGRRFGIRGRGRAALRSLRSLSAEEVNGDLSMAALVEKPADYAGLEHHHHHH	ATGAAGAGCATGGTTAACTTTCAGCGCTATATCGCTGCGACCGTTTTTTCTGCGGTAGTTGCCATTGCGCCGGCGCCGCTGTCCTTCGCTCAGTCTCCGGCACAATCTAGCGCACCGACTGTGGAACTCGATTCTGGTGCCATCGCGGGCTCTACCGCTGATGGCGTTGTGTCCTTTAAAGGCATCCCATACGCTGCTCCGCCGGTGGGTAATCTGCGTTGGCGCGCTCCACAGCCGGTTGCGAGCTGGACTGGTGTTCGTGCTGCGACTGAATATGGCTACGACTGCATCCAGCTGCCGCTGGAAGGTGATGCGGCTGCATCTGGTGGTGAAATGTCTGAAGATTGTCTGGTCCTGAACGTATGGCGCCCGGCTGAAATTGCACCGGGCGAACGCCTG…	pEE187
301-nSP	MLLDSRFFFSAFVPLLLASAVVPSALRAQPYPVGTRTITYQDPVRNNRNIQTYLYYPATAAGANQPVAGGQFPVVVVGHGFTMNYAPYAFWGNALAESGYIVAIPNTETGFSPSHSAFAADMAFLVAKLYTENTNSSSPFYQHVQYNSCIIGHSMGGGCTYLAAQNNADVSATVTFAAAETNPSATAAAANVNCPSLVFSGSADCITPPAQHQVPMYNALPDCKAYGGSSRVDLQACKLEHHHHHH	ATGTTGCTGGACAGCCGCTTCTTCTTTTCCGCTTTCGTACCGCTGCTGCTGGCTAGCGCGGTGGTCCCGTCCGCACTGCGTGCTCAACCGTACCCGGTCGGTACTCGTACCATTACTTACCAGGATCCGGTACGTAACAACCGCAACATCCAGACGTACCTGTACTATCCGGCGACCGCAGCCGGTGCTAACCAGCCTGTTGCTGGTGGTCAGTTTCCGGTCGTAGTGGTGGGGCACGGTTTCACTATGAATTACGCGCCGTATGCGTTTTGGGGTAACGCGCTGGCTGAGTCTGGTTATATCGTAGCTATCCCGAACACGGAAACCGGCTTTTCTCCGTCCCATAGCGCCTTCGCTGCTGATATGGCTTTCCTGGTGGCGAAACTGTACACCGAAAAC…	pEE189
401-nSP	MPITARNTLASLLLASSALLLSGTAFAANPPGGDPDPGCQTDCNYQRGPDPTDAYLEAASGPYTVSTIRVSSLVPGFGGGTIHYPTNAGGGKMAGIVVIPGYLSFESSIEWWGPRLASHGFVVMTIDTNTIYDQPSQRRDQIEAALQYLVNQSNSSSSPISGMVDSSRLAAVGWSMGGGGTLQLAADGGIKAAIALAPWNSSINDFNRIQVPTLIFACQLDAIAPVALHASPFYNRIPNTTPKAFFEMTGGDHWCANGGNIYSALLGKYGVSWMKLHLDQDTRYAPFLCGPNHAAQTLISEYRGNCPYLEHHHHHH	ATGCCGATCACCGCGCGTAACACTCTGGCATCTCTGCTGCTGGCCTCGAGCGCTTTGCTGCTGTCCGGTACCGCGTTCGCGGCCAACCCGCCGGGTGGTGACCCGGACCCTGGCTGCCAGACCGACTGCAACTATCAGCGCGGTCCGGATCCGACCGACGCTTATCTGGAAGCTGCCTCCGGCCCCTACACGGTGTCTACAATCCGCGTATCCTCTCTGGTTCCGGGTTTCGGCGGCGGTACTATCCACTACCCGACGAACGCTGGTGGTGGCAAGATGGCTGGCATCGTTGTGATCCCTGGTTATCTCTCCTTCGAAAGCTCCATCGAATGGTGGGGCCCGCGCCTGGCGTCCCACGGCTTCGTTGTAATGACTATCGACACCAACACCATCTACGAC…	pEE185
402-nSP	MKLDILKPLIVTLVAGMLSSAAFAITPSPTPTPDPTPNPSPDPGSCSGAECYIRGPNPTVRALEADDGPYSVRTTNVSSFVSGFGGGTIHYPVGTEGKMGAIAVIPGYVSYESSIRWWGSRLASWGFVVITIDTNTIYDQPDSRANQLSAALDYVIAQSNSRNSSISGMVDSNRLGVIGWSMGGGGSLKLSTQRTLKAAIPQAPWYSGFNSFNRITTPTLIIACELDVVAPVGQHASPFYNRIPSSTAKAFLEINGGDHFCANSGYPNEDILGKYGVSWMKRFIDGDRRYDQFLCGPNHESDRSISDYRETCNYLEHHHHHH	ATGAAGCTTGACATTCTGAAACCACTGATCGTCACTCTCGTTGCGGGAATGCTGTCTAGCGCTGCATTTGCGATCACTCCGTCTCCGACCCCAACCCCGGATCCGACCCCGAATCCATCCCCGGATCCGGGCTCCTGTTCCGGCGCCGAGTGCTACATCCGCGGTCCTAACCCTACTGTACGTGCCCTGGAAGCAGACGATGGTCCGTACTCGGTGCGTACCACCAACGTATCTTCCTTCGTTTCTGGCTTCGGTGGTGGCACAATTCACTACCCGGTGGGTACCGAAGGCAAGATGGGTGCCATCGCCGTGATTCCGGGCTACGTTTCCTACGAATCATCCATCCGTTGGTGGGGTAGCCGCCTGGCGTCATGGGGTTTTGTTGTTATTACCATCGAC…	pEE197
403-nSP	MNTELRIKKDLRNPLTFLLAAVFSLQVFATTPTPTPEPEPEPPGGCGDCYQRGPDPTVAALEADRGPYSVRTINVSSWVSGFGGGTIHYPVGTQGTMGAIAVIPGYVSYENSIEWWGGRLASWGFVVITIDTNSIYDQPDSRANQLSAALDYVIAQSNSSRSAIQGMVDPNRLGAIGWSMGGGGTLKLSTDRYLKAAIPQAPWYSGFNPFDEITTPTLIIACQLDAVAPVAQHASPFYNEIPNSTAKAFLEIRNGDHFCANSGYPDEDILGKYGVAWMKRFIDDDRRYDAFLCGPNHEAEWDISEYRDTCNYLEHHHHHH	ATGAACACTGAACTGCGTATCAAAAAAGATCTGCGTAACCCGCTGACCTTCCTGCTGGCTGCAGTATTCTCTCTGCAAGTCTTCGCCACTACCCCAACGCCGACACCTGAACCGGAACCGGAACCGCCGGGCGGTTGCGGTGACTGTTATCAGCGTGGGCCTGACCCGACCGTAGCGGCGCTGGAAGCTGACCGCGGTCCGTATTCAGTCCGCACCATTAACGTTTCAAGCTGGGTCTCTGGTTTCGGTGGTGGAACTATCCACTACCCGGTAGGTACACAGGGCACCATGGGCGCTATCGCTGTGATCCCGGGTTACGTTTCTTATGAAAACTCGATCGAATGGTGGGGCGGCCGTCTTGCGTCATGGGGCTTCGTTGTAATTACGATCGACACTAAC…	pEE193
410-nSP	MKPNNTFSNWIAALTLVATGLLSTHSLSQVPPTDPQDAPLGECPATALCRSEAPGSYSGNGPYGYRSYSLSRLQTPGGATVYYPANAEPPYSGLVFTPPYTGVQFMYAAWGPFFASHGIVLVTMDTTTTLDTVDQRARQQKTVLDVLKGENNRAASPLRGKLDTSRIGAVGWSMGGGATWINAAEYAGLKTAMSLAGHNLSAIDPNARGYNTRVPTLLFNGALDATYLGGLGQSDGVYNAIPAGIPKVFYEVASAGHFDWGSPTAANRDVAGIALAFHKAFLDGDTRWVDYIRRPSRDVATWRTAYLPDLEHHHHHH	ATGAAACCAAACAACACCTTCTCCAACTGGATCGCGGCTCTGACGCTGGTGGCTACCGGCCTGCTGTCTACACATTCTCTGTCCCAAGTCCCGCCAACGGATCCTCAGGACGCGCCGTTGGGCGAATGCCCTGCTACCGCCTTGTGTCGTTCAGAAGCGCCGGGTTCTTACAGCGGCAACGGTCCGTACGGTTATCGCAGCTATTCCCTGTCTCGTCTGCAAACCCCGGGCGGCGCAACCGTTTATTATCCGGCAAACGCGGAGCCACCGTACTCGGGTCTCGTTTTCACGCCGCCGTACACCGGCGTGCAATTCATGTACGCCGCGTGGGGTCCGTTTTTTGCGTCCCACGGCATCGTACTGGTGACTATGGATACCACTACTACCCTGGACACTGTT…	pEE192
505-nSP	MKVAKTVLALGITMLMAISLAHAVEIGPAPTSTSLNSDGSFAVSSASVSSSACGSGCAGGTVYYPNTAGSYGVIAVCPGFTNTSSAISWFARRMATHGFVTIAMNTNSRYDFPASRATQLRAVLNYLVNSSSSTIRSRIRSADRGVSGYSMGGGGTLLASRDDSTLKTGVPMAPYNSGTISGVNVPQMIIGGSNDSIAPVSSMARPFYNNIPSTVKKALAVLNGASHLTFTSYDERAARYGVAFAKRFADGDTRYTPFLCGAEHTAYATSSRFTEYSSNCPYLEHHHHHH	ATGAAAGTCGCCAAAACTGTTCTGGCGCTGGGAATCACCATGCTGATGGCGATTAGCCTGGCACACGCGGTGGAAATCGGCCCAGCACCGACCTCCACCTCGCTGAACAGTGACGGCTCCTTCGCTGTGTCATCTGCGTCTGTGAGCTCGTCTGCATGCGGCTCCGGTTGCGCTGGTGGTACTGTATACTACCCGAACACTGCTGGCAGCTACGGTGTGATCGCGGTTTGTCCGGGCTTCACCAATACCTCCAGTGCCATCTCCTGGTTTGCACGTCGCATGGCTACTCACGGTTTCGTCACTATCGCAATGAACACCAACTCCCGTTATGACTTTCCAGCAAGTCGCGCTACCCAGCTGCGTGCGGTTCTGAATTACCTGGTGAACAGCTCTAGCAGC…	pEE191
603-nSP	MPSRSLRVCPALVALAAAAFAVAPHAHAAPAAPAARTAQAAQAAQNPYERGPAPTEQSVRAERGPFAISQVSVSRLAVSGFGGGTIYYPTSTAEGTFGAVAIAPGYTASQSSMAWYGPRLASQGFVIFTIDTITTGDQPDSRGRQLLAALDYLTQRSSVRSRVDASRLGVMGHSMGGGGSLEATVSRPSLQAAIPLTPWNLDKTWPEVRVPTLIIGAENDSIAPVSSHSEPFYASLPSTLDKAYLELNGASHFAPNVSDTTIARFSISWLKRFIDNDTRYEQFLCPPPRVSTEISEYRDTCPHSGLEHHHHHH	ATGCCTAGTCGTTCTCTGCGCGTTTGTCCGGCACTGGTTGCTCTGGCAGCAGCAGCATTTGCAGTGGCGCCGCATGCTCACGCGGCCCCAGCAGCACCAGCTGCTCGTACGGCTCAGGCTGCGCAGGCGGCACAGAACCCGTATGAACGTGGCCCTGCGCCGACCGAGCAGAGTGTTCGTGCGGAGCGTGGCCCGTTTGCTATTTCCCAGGTGAGCGTTTCTCGTCTGGCAGTTAGCGGCTTCGGCGGCGGCACGATCTACTATCCAACCTCGACTGCAGAAGGCACCTTTGGCGCAGTGGCTATCGCACCGGGCTACACGGCTTCTCAGAGCTCTATGGCGTGGTATGGTCCACGTCTGGCGTCTCAGGGTTTTGTTATCTTCACTATTGATACCATC…	pEE199
606-nSP	MLTHSISPEETDGGRRTPLSRMSRLAARVGVTLSLAAGLTAGVTAPAHASNPYERGPAPTESSVTAVRGYFDTDTDTVSSLVSGFGGGTIYYPTDTSEGTFGGVVIAPGYTASQSSMAWMGHRIASQGFVVFTIDTITRYDQPDSRGRQIEAALDYLVEDSDVADRVDGNRLAVMGHSMGGGGTLAAAENRPELRAAIPLTPWHLQKNWSDVEVPTMIIGAENDTVASVRTHSIPFYESLDEDLERAYLELDGASHFAPNISNTVIAKYSISWLKRFVDEDERYEQFLCPPPDTGLFSDFSDYRDSCPHTTLEHHHHHH	ATGCTGACTCATTCCATCTCGCCTGAAGAAACTGACGGTGGTCGTCGTACCCCGCTGTCTCGTATGTCGCGCCTGGCTGCTCGTGTTGGAGTTACCCTGTCCCTGGCTGCTGGCCTGACCGCGGGTGTTACTGCACCGGCTCATGCTTCCAACCCGTACGAACGCGGCCCGGCACCAACCGAATCTTCCGTTACCGCGGTGCGCGGTTATTTCGACACCGATACTGACACCGTTTCGTCTCTGGTTTCCGGTTTCGGCGGGGGTACGATTTACTATCCGACTGACACTAGTGAAGGTACTTTCGGCGGCGTGGTGATCGCGCCGGGCTACACCGCTTCACAGTCATCTATGGCATGGATGGGCCACCGTATTGCGTCTCAGGGCTTCGTTGTATTTACT…	pEE195
607-nSP	MQDHMRTGAAHHASTGSPHRRSGQLARLATAVAAVVGLTTLSGPGAQAADNPYERGPAPTTASIEAARGPYAVSQTTVSSLAVTGFGGGTIYYPTSTGDGTFGAIAVSPGYTATQSSIAWLGPRLASQGFVVFTIDTLTTLDQPDSRGRQLLAALDHLTQVSSVRTRVDGSRLGVMGHSMGGGGSLEAAKARPSLQAAIPLTPWNLDKSWPEVGTPTLIVGADGDTVAPVASHAEPFYSSLPSSLDRAYLELNNATHFTPNSSNTTIAKYGISWLKRFVDNDTRYEQFLCPLPQPSTTIDEYRGNCPHTSLEHHHHHH	ATGCAAGACCACATGCGCACTGGTGCAGCACACCACGCCTCCACTGGCAGCCCGCACCGTAGATCTGGCCAGCTGGCACGTCTGGCTACTGCTGTGGCTGCGGTTGTTGGCCTGACCACTCTCTCTGGTCCGGGCGCACAAGCAGCCGACAATCCGTACGAACGTGGCCCGGCGCCGACTACCGCAAGCATCGAAGCCGCTCGTGGTCCGTACGCTGTGTCCCAGACCACCGTTTCTAGCCTGGCTGTAACTGGTTTTGGCGGTGGTACGATTTATTACCCAACTTCTACCGGTGATGGTACCTTCGGTGCCATTGCGGTGTCCCCGGGCTACACCGCTACGCAGTCCTCTATCGCATGGCTGGGGCCGCGCCTTGCGAGCCAGGGGTTTGTAGTATTC…	pEE198
610-nSP	MGFSRSTSPLSRLFIVCAAVFGLLAGNVTLAQAVEATDVHGPDPTEETITAPRGPFDVEQESVSRFEVEGFGGGTIYYPTDTTDGLFSAVSISPGYTGTQESMAWYGPRLASHGFVVFTIDTITTTDQPDSRARQLQASLDHLVDDSSVRDRVDPARLGVMGHSMGGGGSLKAALDNPALQAAIPLTPWHTTKDFSGVRTPTLIIGAQNDTVAPVSQHAEPFYESLPDDPGKAYLELAGAGHLAPNTPDTTIAKYSLAWLKRFLDDDTRYDQFLCPPPQDDPEIAEHRSTCPYLEHHHHHH	ATGGGCTTCAGCCGTAGCACCTCTCCACTGTCACGTCTGTTCATTGTGTGTGCCGCTGTTTTCGGCCTGTTGGCGGGCAACGTTACTCTGGCGCAGGCTGTTGAAGCCACCGATGTTCACGGCCCGGACCCGACGGAAGAAACGATTACCGCTCCGCGTGGCCCTTTCGACGTTGAGCAGGAATCAGTTTCCCGCTTCGAAGTTGAAGGCTTCGGTGGCGGTACCATCTATTACCCGACCGACACCACCGACGGTCTGTTTAGCGCTGTGTCCATCTCCCCGGGTTATACTGGCACCCAGGAAAGCATGGCCTGGTATGGCCCACGCCTCGCATCACACGGTTTTGTGGTTTTTACCATTGATACGATCACCACCACGGATCAGCCGGATTCCCGTGCC…	pEE200
711-nSP	MLSQVTAVVAAAAAAVTLSAPALAANPYERGPDPTQASLEASRGPFPVSEERVSSPVSGFGGGTIYYPQENNTYGAVAISPGYTATQSSVAWLGERIASHGFVVITIDTNTTLDQPDSRADQLEAALDHMVDGASSTVRSRIDRNRLAVMGHSMGGGGTLRLASRRPDLKAAIPLTPWHLNKSWSNVQVPTLIIGAENDTVAPVALHAEPSYTSIPTSTRKAYLELNGASHFAPSVANATIGMYGVAWLKRFVDEDTRYTRFLCPGPRTGLFSDVEEYRSTCPFLEHHHHHH	ATGCTGTCTCAGGTTACGGCTGTTGTAGCAGCCGCGGCCGCTGCTGTTACTCTGAGCGCACCGGCACTGGCTGCGAACCCGTACGAGCGTGGTCCGGACCCGACTCAGGCGTCCCTGGAAGCCTCTCGTGGCCCGTTCCCGGTTTCTGAAGAGCGTGTTTCTTCTCCAGTAAGCGGCTTCGGGGGCGGCACAATTTATTACCCGCAGGAAAACAACACCTACGGCGCGGTGGCAATCTCTCCGGGCTATACTGCTACCCAGTCCTCTGTGGCTTGGCTGGGAGAACGCATTGCATCACACGGCTTTGTTGTTATCACGATCGACACCAACACCACTCTGGACCAGCCGGATTCGCGTGCAGACCAACTGGAAGCTGCGCTGGATCACATGGTAGATGGC…	pEE196
710-pelB	MKYLLPTAAAGLLLLAAQPAMAMANPYERGPNPTNSSIEALRGPFRVDEERVSRLQARGFGGGTIYYPTDNNTFGAVAISPGYTGTQSSISWLGERLASHGFVVMTIDTNTTLDQPDSRASQLDAALDYMVEDSSYSVRNRIDSSRLAAMGHSMGGGGTLRLAERRPDLQAAIPLTPWHTDKTWGSVRVPTLIIGAENDTIASVRSHSEPFYNSLPGSLDKAYLELDGASHFAPNLSNTTIAKYSISWLKRFVDDDTRYTQFLCPGPSTGWGSDVEEYRSTCPFLEHHHHHH	ATGAAATACCTGCTACCGACCGCTGCTGCAGGTCTTCTGCTACTCGCTGCCCAGCCTGCAATGGCAATGGCTAACCCGTACGAACGTGGCCCGAACCCAACCAACAGCAGCATCGAAGCACTGCGAGGTCCGTTCCGCGTCGACGAAGAACGCGTCTCTCGTCTGCAAGCTCGTGGTTTCGGCGGCGGCACTATCTACTACCCGACTGATAACAACACCTTCGGCGCTGTTGCTATCTCGCCGGGTTATACCGGCACCCAGTCGTCTATTAGCTGGCTGGGCGAGCGTCTGGCGTCCCACGGTTTCGTCGTCATGACTATCGATACTAACACCACCTTGGACCAGCCGGACTCTCGTGCATCTCAGCTGGATGCGGCACTGGATTATATGGTGGAAGAT…	pEE201

## Sheet: Table D2
Source Data Table D2. Sequences for the positive control PET hydrolases
Lowercase letters in the DNA sequence signify the XhoI cut site and hexa-histidine epitope tag before the stop codon.
Name	Protein Sequence	DNA Sequence	Plasmid ID
IsPETase (WT)	MNFPRASRLMQAAVLGGLMAVSAAATAQTNPYARGPNPTAASLEASAGPFTVRSFTVSRPSGYGAGTVYYPTNAGGTVGAIAIVPGYTARQSSIKWWGPRLASHGFVVITIDTNSTLDQPSSRSSQQMAALRQVASLNGTSSSPIYGKVDTARMGVMGWSMGGGGSLISAANNPSLKAAAPQAPWDSSTNFSSVTVPTLIFACENDSIAPVNSSALPIYDSMSRNAKQFLEINGGSHSCANSGNSNQALIGKKGVAWMKRFMDNDTRYSTFACENPNSTRVSDFRTANCSLEHHHHHH	ATGAACTTCCCCCGTGCCTCGCGCCTTATGCAGGCTGCTGTGCTGGGCGGCCTTATGGCCGTTTCCGCAGCGGCCACCGCGCAGACCAATCCGTATGCGCGCGGCCCCAACCCTACCGCCGCCTCGTTGGAAGCCAGCGCGGGACCCTTTACCGTTCGTAGCTTTACCGTTAGCCGTCCGTCCGGATATGGTGCAGGGACCGTCTATTACCCAACCAATGCAGGCGGCACCGTTGGCGCGATTGCAATCGTCCCCGGGTACACCGCGCGTCAAAGCAGCATTAAGTGGTGGGGTCCGCGCTTAGCTAGCCATGGCTTTGTGGTTATTACCATCGATACGAACAGCACTCTAGACCAGCCCAGCAGCCGTAGCTCGCAACAGATGGCCGCGCTTCGTCAA…	pCJ135
IsPETase (W159H/S238F)	MNFPRASRLMQAAVLGGLMAVSAAATAQTNPYARGPNPTAASLEASAGPFTVRSFTVSRPSGYGAGTVYYPTNAGGTVGAIAIVPGYTARQSSIKWWGPRLASHGFVVITIDTNSTLDQPSSRSSQQMAALRQVASLNGTSSSPIYGKVDTARMGVMGHSMGGGGSLISAANNPSLKAAAPQAPWDSSTNFSSVTVPTLIFACENDSIAPVNSSALPIYDSMSRNAKQFLEINGGSHFCANSGNSNQALIGKKGVAWMKRFMDNDTRYSTFACENPNSTRVSDFRTANCSLEHHHHHH	ATGAACTTCCCCCGTGCCTCGCGCCTTATGCAGGCTGCTGTGCTGGGCGGCCTTATGGCCGTTTCCGCAGCGGCCACCGCGCAGACCAATCCGTATGCGCGCGGCCCCAACCCTACCGCCGCCTCGTTGGAAGCCAGCGCGGGACCCTTTACCGTTCGTAGCTTTACCGTTAGCCGTCCGTCCGGATATGGTGCAGGGACCGTCTATTACCCAACCAATGCAGGCGGCACCGTTGGCGCGATTGCAATCGTCCCCGGGTACACCGCGCGTCAAAGCAGCATTAAGTGGTGGGGTCCGCGCTTAGCTAGCCATGGCTTTGTGGTTATTACCATCGATACGAACAGCACTCTAGACCAGCCCAGCAGCCGTAGCTCGCAACAGATGGCCGCGCTTCGTCAA…	pCJ161
LCC (WT)	MSNPYQRGPNPTRSALTADGPFSVATYTVSRLSVSGFGGGVIYYPTGTSLTFGGIAMSPGYTADASSLAWLGRRLASHGFVVLVINTNSRFDYPDSRASQLSAALNYLRTSSPSAVRARLDANRLAVAGHSMGGGGTLRIAEQNPSLKAAVPLTPWHTDKTFNTSVPVLIVGAEADTVAPVSQHAIPFYQNLPSTTPKVYVELDNASHFAPNSNNAAISVYTISWMKLWVDNDTRYRQFLCNVNDPALSDFRTNNRHCQLEHHHHHH	ATGTCTAACCCGTACCAGCGCGGACCGAACCCGACCCGTTCTGCGTTAACCGCTGATGGTCCGTTTTCCGTGGCTACCTACACCGTTTCTCGTCTGTCCGTTTCCGGTTTTGGTGGTGGTGTTATCTACTATCCGACTGGTACCTCTCTGACCTTCGGCGGTATCGCGATGTCCCCGGGTTACACCGCTGATGCTTCCTCTCTGGCGTGGCTGGGTCGTCGCCTGGCGAGCCACGGTTTTGTTGTTCTGGTTATCAACACGAACTCTCGTTTCGACTATCCGGACTCCCGTGCCTCGCAACTGTCTGCTGCGCTGAACTACCTGCGTACGTCGTCACCTTCAGCGGTCCGTGCACGCCTGGATGCCAATCGTCTGGCTGTGGCGGGTCACAGCATGGGC…	pEE136
LCC ICCG	MSNPYQRGPNPTRSALTADGPFSVATYTVSRLSVSGFGGGVIYYPTGTSLTFGGIAMSPGYTADASSLAWLGRRLASHGFVVLVINTNSRFDGPDSRASQLSAALNYLRTSSPSAVRARLDANRLAVAGHSMGGGGTLRIAEQNPSLKAAVPLTPWHTDKTFNTSVPVLIVGAEADTVAPVSQHAIPFYQNLPSTTPKVYVELCNASHIAPNSNNAAISVYTISWMKLWVDNDTRYRQFLCNVNDPALCDFRTNNRHCQLEHHHHHH	ATGTCTAACCCGTACCAGCGCGGACCGAACCCGACCCGTTCTGCGTTAACCGCTGATGGTCCGTTTTCCGTGGCTACCTACACCGTTTCTCGTCTGTCCGTTTCCGGTTTTGGTGGTGGTGTTATCTACTATCCGACTGGTACCTCTCTGACCTTCGGCGGTATCGCGATGTCCCCGGGTTACACCGCTGATGCTTCCTCTCTGGCGTGGCTGGGTCGTCGCCTGGCGAGCCACGGTTTTGTTGTTCTGGTTATCAACACGAACTCTCGTTTCGACGGCCCGGACTCCCGTGCCTCGCAACTGTCTGCTGCGCTGAACTACCTGCGTACGTCGTCACCTTCAGCGGTCCGTGCACGCCTGGATGCCAATCGTCTGGCTGTGGCGGGTCACAGCATGGGC…	pEE179
LCC WCCG	MSNPYQRGPNPTRSALTADGPFSVATYTVSRLSVSGFGGGVIYYPTGTSLTFGGIAMSPGYTADASSLAWLGRRLASHGFVVLVINTNSRFDGPDSRASQLSAALNYLRTSSPSAVRARLDANRLAVAGHSMGGGGTLRIAEQNPSLKAAVPLTPWHTDKTFNTSVPVLIVGAEADTVAPVSQHAIPFYQNLPSTTPKVYVELCNASHWAPNSNNAAISVYTISWMKLWVDNDTRYRQFLCNVNDPALCDFRTNNRHCQLEHHHHHH	ATGTCTAACCCGTACCAGCGCGGACCGAACCCGACCCGTTCTGCGTTAACCGCTGATGGTCCGTTTTCCGTGGCTACCTACACCGTTTCTCGTCTGTCCGTTTCCGGTTTTGGTGGTGGTGTTATCTACTATCCGACTGGTACCTCTCTGACCTTCGGCGGTATCGCGATGTCCCCGGGTTACACCGCTGATGCTTCCTCTCTGGCGTGGCTGGGTCGTCGCCTGGCGAGCCACGGTTTTGTTGTTCTGGTTATCAACACGAACTCTCGTTTCGACGGCCCGGACTCCCGTGCCTCGCAACTGTCTGCTGCGCTGAACTACCTGCGTACGTCGTCACCTTCAGCGGTCCGTGCACGCCTGGATGCCAATCGTCTGGCTGTGGCGGGTCACAGCATGGGC…	pEE180
BTA-1	MANPYERGPNPTDALLEASSGPFSVSEENVSRLSASGFGGGTIYYPRENNTYGAVAISPGYTGTEASIAWLGERIASHGFVVITIDTITTLDQPDSRAEQLNAALNHMINRASSTVRSRIDSSRLAVMGHSMGGGGTLRLASQRPDLKAAIPLTPWHLNKNWSSVTVPTLIIGADLDTIAPVATHAKPFYNSLPSSISKAYLELDGATHFAPNIPNKIIGKYSVAWLKRFVDNDTRYTQFLCPGPRDGLFGEVEEYRSTCPFLEHHHHHH	ATGGCTAACCCGTATGAACGCGGCCCGAACCCTACGGACGCCCTGCTGGAAGCATCCTCTGGTCCGTTCTCAGTGTCCGAAGAAAACGTGTCCCGTCTTAGCGCTTCTGGTTTCGGTGGCGGCACTATCTACTACCCGCGTGAGAACAACACTTATGGTGCTGTGGCTATTAGCCCGGGCTACACTGGCACTGAAGCGTCCATTGCGTGGCTGGGTGAACGCATCGCTTCCCATGGATTCGTTGTTATTACCATTGACACCATCACGACCCTCGACCAGCCGGACTCCCGCGCTGAACAGCTGAACGCGGCTCTCAACCATATGATCAACCGTGCTTCTTCCACCGTCCGTTCTCGCATCGACAGCTCTCGCCTGGCTGTTATGGGTCACAGCATGGGT…	pCJ165

## Sheet: Table D3
Source Data Table D3. Heat map data from PET hydrolysis activity screening
Enzyme ID		BTA-1		LCC		LCC ICCG		LCC WCCG		IsPETase		W159H/S238F		101		102		103		202
Rxn Temperature (°C)	Rxn pH	Sum of Aromatic Products (mg/L)	St. Dev.	Sum of Aromatic Products (mg/L)	St. Dev.	Sum of Aromatic Products (mg/L)	St. Dev.	Sum of Aromatic Products (mg/L)	St. Dev.	Sum of Aromatic Products (mg/L)	St. Dev.	Sum of Aromatic Products (mg/L)	St. Dev.	Sum of Aromatic Products (mg/L)	St. Dev.	Sum of Aromatic Products (mg/L)	St. Dev.	Sum of Aromatic Products (mg/L)	St. Dev.	Sum of Aromatic Products (mg/L)	St. Dev.
30°C	C6	1.07	0.11	21.0757	0.0909202	25.287	0.744993	4.12	0.102144	2.73863	0.0906123	9.33605	0.857834	0	0	0	0	0	0	0	0
	NP7	1.24	0.05	38.8877	7.10521	27.1015	1.43797	7.02	0.859787	19.8616	1.03101	46.016	7.17123	0	0	0	0	0	0	0	0
	NP7.5	1.59	0.73	41.449	5.32636	49.4794	12.5744	15.56	3.5854	48.4985	12.5725	75.9361	19.9314	0	0	0	0	0	0	0	0
	H7.5	1.1	0.17	27.2981	2.14306	19.4328	3.53288	6.98	0.725902	22.4962	3.51289	52.0274	9.25525	0	0	0	0	0	0	0	0
	B8	0	0	55.3297	4.66069	58.3195	11.4342	16	1.41797	71.2151	5.41876	113.62	3.60124	0	0	0	0	0	0	0	0
	G9	0	0	55.6758	7.42216	69.8694	2.67504	24.1	3.68088	97.7442	4.80131	86.5283	17.2905	0	0	0	0	0	0	0	0
40°C	C6	1.37	0.15	194.833	12.2817	179.364	10.344	28.2	0.8747	0	0	13.2581	10.4476	0	0	0	0	0	0	0	0
	NP7	1.29	0.16	407.042	10.5133	368.089	10.6011	84.7067	1.97971	11.6494	0.978101	276.634	46.5664	0	0	0	0	0	0	0	0
	NP7.5	1.13	0.02	481.132	32.4163	500+	45.7314	111.033	7.38672	31.7586	2.78919	463.787	10.1657	0	0	0	0	0	0	0	0
	H7.5	1.14	0.15	297.556	47.822	248.698	14.1462	69.4333	1.45974	19.0634	4.95473	98.5126	26.6759	0	0	0	0	0	0	0	0
	B8	1.18	0.08	419.404	3.51727	500+	5.56915	171.833	12.95	70.4709	17.1774	317.911	64.0795	0	0	0	0	0	0	0	0
	G9	1.49	0.18	500+	25.2559	441.785	6.41932	243.44	9.95187	116.959	12.5531	407.985	11.1899	0	0	0	0	0	0	0	0
50°C	C6	15.43	4.71	500+	5.4386	500+	10.5557	183.467	7.11846	0	0	0	0	0	0	23.9388	2.44596	0	0	0	0
	NP7	4.75	2.13	500+	137.086	500+	15.5363	486.9	41.6484	1.78919	0.785062	23.0533	6.91924	0	0	14.0109	4.31179	0	0	0	0
	NP7.5	4.05	2.43	500+	46.2429	500+	14.2586	500+	29.8804	6.72167	0.76072	33.6429	8.80319	0	0	11.5765	0.553615	0	0	0	0
	H7.5	1.33	0.38	500+	217.86	500+	11.3008	500+	18.858	5.70559	1.25155	23.1371	7.10762	0	0	67.0374	12.4047	0	0	0	0
	B8	1.1	0.09	500+	47.4104	500+	15.9479	500+	42.3562	13.5978	1.4596	101.895	24.526	0	0	20.6496	6.92427	0	0	0	0
	G9	1.28	0.45	500+	16.2902	500+	7.50692	408.5	1.87644	27.9826	2.70038	51.5794	3.63592	0	0	10.0217	6.31852	0	0	1.22	0
60°C	C6	222.88	59.43	500+	15.3205	500+	4.79738	500+	60.7452	0	0	0	0	0	0	225.393	6.78753	0	0	0	0
	NP7	29.6	1.89	500+	139.526	500+	15.8283	500+	6.94137	0	0	2.30083	0.0521318	0	0	46.0725	2.94815	0	0	0	0
	NP7.5	10	0.88	500+	70.9995	500+	31.2836	500+	11.3757	2.76392	0.326857	4.75487	1.15847	0	0	13.0459	3.68477	0	0	1.15	0.13
	H7.5	285.58	62.94	500+	169.273	500+	43.456	500+	10.4513	1.72	0.620715	3.35264	0.795398	0	0	68.334	8.35223	0	0	1.5	0
	B8	5.73	0.92	500+	131.95	500+	41.4509	500+	6.17143	21.0363	4.65399	56.4368	1.20662	0	0	24.0693	1.04559	0	0	1.73	0
	G9	10.98	3.61	500+	15.5216	500+	7.00344	500+	1.29047	40.7069	4.55809	98.6064	5.1403	0	0	0.923806	0.800039	0	0	1.27	0
70°C	C6	3	0.26	360.659	13.7966	500+	91.6067	500+	56.5783	0	0	0	0	0	0	0.727398	0.629945	0	0	2.87595	0.0126191
	NP7	1.36	0.02	500+	67.4163	500+	53.3342	500+	18.3963	2.56142	0.0739365	3.18605	0.220524	1.34	0.0333235	0	0	0	0	1.35728	0.00379194
	NP7.5	1.58	0.08	500+	30.2038	500+	39.5119	500+	20.7708	4.21979	0.0754727	4.51224	0.216146	1.38	0.0186168	0	0	0	0	1.63372	0.00284422
	H7.5	3	0.27	500+	12.2453	500+	13.0125	500+	37.6961	3.07211	0.216199	3.44773	0.204004	0	0	0	0	0	0	1.24801	0.0201759
	B8	1.63	0.05	500+	25.7394	500+	32.5808	500+	30.7833	5.93237	0.185186	8.24396	1.91823	1.43	0.052115	0	0	0	0	1.31644	0.019899
	G9	1.83	0.34	500+	18.4084	500+	9.08983	500*	3.89329	7.58168	0.303992	17.3841	3.28868	1.51	0.0255436	0	0	0	0	1.3598	0.0249213
Enzyme ID		204		206		209		211		214		215		301		305		306		307
Rxn Temperature (°C)	Rxn pH	Sum of Aromatic Products (mg/L)	St. Dev.	Sum of Aromatic Products (mg/L)	St. Dev.	Sum of Aromatic Products (mg/L)	St. Dev.	Sum of Aromatic Products (mg/L)	St. Dev.	Sum of Aromatic Products (mg/L)	St. Dev.	Sum of Aromatic Products (mg/L)	St. Dev.	Sum of Aromatic Products (mg/L)	St. Dev.	Sum of Aromatic Products (mg/L)	St. Dev.	Sum of Aromatic Products (mg/L)	St. Dev.	Sum of Aromatic Products (mg/L)	St. Dev.
30°C	C6	0	0	0	0	0	0	0	0	0	0	0	0	0	0	0	0	0	0	1.84	0.02
	NP7	0	0	0	0	0	0	1.41	0.353774	0	0	0	0	0	0	0	0	0	0	1.81	0.04
	NP7.5	0	0	0	0	0	0	1.64	0.557119	0	0	0	0	0	0	0	0	0	0	1.1	0.24
	H7.5	0	0	0	0	0	0	0	0	0	0	0	0	0	0	0	0	0	0	0	0
	B8	0	0	0	0	0	0	0	0	0	0	0	0	0	0	0	0	0	0	0.48	0.21
	G9	0	0	0	0	0	0	0	0	0	0	0	0	0	0	0	0	0	0	0	0
40°C	C6	0	0	0	0	0	0	0	0	0	0	0	0	0	0	0	0	0	0	0	0
	NP7	0	0	0	0	0	0	0	0	0	0	0	0	0	0	0	0	0	0	0	0
	NP7.5	0	0	0	0	0	0	0	0	0	0	0	0	0	0	0	0	0	0	0	0
	H7.5	0	0	0	0	0	0	0	0	1.68	0.589293	0	0	0	0	0	0	0	0	0	0
	B8	1.06	0.03	0	0	0	0	0	0	0	0	0	0	0	0	0	0	0	0	0	0
	G9	1.17	0.05	0	0	0	0	0	0	0	0	0	0	0	0	0	0	0	0	0	0
50°C	C6	0	0	0	0	0	0	0	0	0	0	0	0	0	0	0	0	0	0	0	0
	NP7	0	0	0	0	0	0	0	0	0	0	0	0	0	0	0	0	0	0	0	0
	NP7.5	0	0	0	0	0	0	0	0	0	0	0	0	0	0	0	0	0	0	0	0
	H7.5	0	0	0	0	0	0	0	0	0	0	0	0	0	0	1.05	0.09	0	0	0	0
	B8	0	0	0	0	0	0	0	0	0	0	0	0	0	0	0	0	0	0	0	0
	G9	0	0	0	0	0	0	0	0	2.26208	1.95902	0	0	0	0	0	0	0	0	0	0
60°C	C6	1.44	0.25	0	0	0	0	0	0	1.95334	1.69165	0	0	0	0	0	0	0	0	0	0
	NP7	1.11	0.1	0	0	0	0	0	0	0	0	0	0	0	0	0	0	0	0	0	0
	NP7.5	0	0	0	0	0	0	0	0	0	0	0	0	0	0	0	0	0	0	0	0
	H7.5	1.35	0.3	0	0	0	0	0	0	0	0	0	0	0	0	0	0	0	0	0	0
	B8	0	0	0	0	0	0	0	0	0	0	0	0	0	0	0	0	0	0	0	0
	G9	1.26	0.11	0	0	0	0	1.91	0.785424	0	0	0	0	0	0	0	0	0	0	0	0
70°C	C6	1.58	0.04	0	0	0	0	2.97904	0.0815439	1.13012	0.978716	0	0	3.03682	0.11087	5.31	2.04	0	0	2.01	0.02
	NP7	1.57	0.03	0	0	0	0	3.25912	0.0290505	0	0	0	0	0	0	3.15	1.44	0	0	3.74	0.02
	NP7.5	2.11	0.06	0	0	0	0	3.49019	0.114231	0	0	0	0	0	0	1.88	0.37	0	0	2.55	0.03
	H7.5	1.6	0.08	0	0	0	0	3.26203	0.327784	0	0	0	0	0	0	2.14	1.33	0	0	3.31	0.02
	B8	3.19	1.3	0	0	0	0	2.73515	0.0311388	0	0	0	0	0	0	1.16	1	0	0	3.28	0
	G9	2.26	1.01	0	0	0	0	3.21188	0.179052	0	0	0	0	0	0	1.78	0.42	0	0	2.72	0.01
Enzyme ID		401		402		403		405		406		407		409		410		412		501
Rxn Temperature (°C)	Rxn pH	Sum of Aromatic Products (mg/L)	St. Dev.	Sum of Aromatic Products (mg/L)	St. Dev.	Sum of Aromatic Products (mg/L)	St. Dev.	Sum of Aromatic Products (mg/L)	St. Dev.	Sum of Aromatic Products (mg/L)	St. Dev.	Sum of Aromatic Products (mg/L)	St. Dev.	Sum of Aromatic Products (mg/L)	St. Dev.	Sum of Aromatic Products (mg/L)	St. Dev.	Sum of Aromatic Products (mg/L)	St. Dev.	Sum of Aromatic Products (mg/L)	St. Dev.
30°C	C6	0	0	0	0	0	0	0	0	0	0	1.66	0.0152753	0	0	0	0	0	0	15.6062	6.44759
	NP7	0	0	0	0	1.08	0.0452857	0	0	0	0	2.12	0.0173205	0	0	0	0	0	0	23.8679	6.70107
	NP7.5	0	0	0	0	0	0	0	0	0	0	1.16	0.070946	0	0	0	0	0	0	7.0075	2.06158
	H7.5	0	0	0	0	0	0	0	0	0	0	2.1	0.083865	0	0	0	0	0	0	1.71	0.617402
	B8	0	0	0	0	0	0	0	0	0	0	4.93333	0.0602771	0	0	0	0	0	0	1.79	0.681937
	G9	0	0	0	0	0	0	0	0	0	0	7.68667	0.33546	0	0	0	0	0	0	0	0
40°C	C6	0	0	0	0	0	0	0	0	0	0	3.4	0.0472582	0	0	0	0	0	0	0	0
	NP7	0	0	0	0	0	0	0	0	0	0	7.83333	1.55696	0	0	0	0	0	0	12.6582	4.52128
	NP7.5	0	0	0	0	0	0	0	0	0	0	17.7467	0.396274	0	0	0	0	0	0	5.59095	0.874949
	H7.5	0	0	0	0	0	0	0	0	0	0	7.68667	0.398037	0	0	0	0	0	0	4.20761	0.178529
	B8	0	0	0	0	0	0	0	0	0	0	33.24	1.92876	1.04	0.0208167	0	0	0	0	4.46972	0.587949
	G9	0	0	0	0	0	0	0	0	0	0	40.5067	1.5119	0	0	0	0	0	0	3.71072	0.366672
50°C	C6	0	0	0	0	0	0	0	0	0	0	3.96	0.070946	0	0	0	0	0	0	4.48981	0.7009
	NP7	0	0	0	0	0	0	0	0	0	0	26.1933	0.0208167	0	0	0	0	0	0	43.925	16.9339
	NP7.5	0	0	0	0	0	0	0	0	0	0	31.94	0.180831	0	0	0	0	0	0	104.721	29.2393
	H7.5	0	0	0	0	0	0	0	0	0	0	15.92	5.79615	1.36	0.291947	0	0	0	0	75.8469	17.5809
	B8	0	0	0	0	1.01	0	0	0	0	0	44.18	0.985495	2.24	0.459021	0	0	0	0	20.9087	5.68705
	G9	0	0	0	0	1.01	0	0	0	0	0	75.0933	2.39283	1.06	0.0057735	0	0	0	0	21.6989	1.24314
60°C	C6	0	0	0	0	1.03	0.0232644	1.12	0.0012751	0	0	3.24	0.365923	1.08	0	0	0	2.23939	0.149329	197.726	64.0712
	NP7	0	0	0	0	0	0	1.13	0.00330561	0	0	3.96	0.504777	1.38	0.137477	0	0	0	0	500+	98.4051
	NP7.5	0	0	0	0	0	0	1.1	0.00194871	0	0	12.1067	1.03016	1.44	0.0057735	0	0	0	0	500+	95.7387
	H7.5	0	0	0	0	1.05	0.0219163	1.19	0.0034518	0	0	4.18667	1.19835	2.4	1.04213	0	0	0	0	500+	153.112
	B8	0	0	0	0	1.13	0.00132373	1.16	0.00562536	0	0	19.6533	0.680612	2.38	0.410731	1.18524	1.02644	0	0	500+	63.0712
	G9	0	0	0	0	1.06	0.00178901	1.11	0.0107622	0	0	38.48	1.73231	9.82	3.7798	0	0	0	0	500+	4.40136
70°C	C6	0	0	0	0	1.39	0.00563047	1.46	0.0155047	0	0	3.44	0.0416333	2.23333	0.0763763	0	0	0	0	22.4453	5.9142
	NP7	0	0	0	0	1.6	0.00940756	1.69	0.0257174	1.38	0.0365819	3.3	0.0152753	2.04	0.02	0	0	0	0	500+	225.219
	NP7.5	1.61022	0.701065	0	0	1.4	0.00909906	1.19	0.000368633	1.46	0.0113447	3.54	0.112694	2.24	0.0264575	0	0	0	0	500+	140.77
	H7.5	0	0	0	0	1.58	0.00710735	1.78	0.0190837	1.37	0.00850859	3.72	0.31225	1.79333	0.0208167	0	0	0	0	273.152	107.895
	B8	0	0	0	0	1.64	0.0331443	1.78	0.022844	1.39	0.0302731	7.60667	2.83029	2.05333	0.128582	0	0	0	0	500+	80.9662
	G9	1.54631	0.67129	0	0	1.74	0.0127718	1.91	0.0165079	1.49	0.0229446	28.9467	1.6488	2.12	0.0360555	0	0	1.97511	0.844467	500+	11.673
Enzyme ID		503		504		601		602		604		605		606		608		610		611
Rxn Temperature (°C)	Rxn pH	Sum of Aromatic Products (mg/L)	St. Dev.	Sum of Aromatic Products (mg/L)	St. Dev.	Sum of Aromatic Products (mg/L)	St. Dev.	Sum of Aromatic Products (mg/L)	St. Dev.	Sum of Aromatic Products (mg/L)	St. Dev.	Sum of Aromatic Products (mg/L)	St. Dev.	Sum of Aromatic Products (mg/L)	St. Dev.	Sum of Aromatic Products (mg/L)	St. Dev.	Sum of Aromatic Products (mg/L)	St. Dev.	Sum of Aromatic Products (mg/L)	St. Dev.
30°C	C6	1.18	0.32	0	0	3.77236	0.357698	1.01	0.0244408	0	0	0	0	0	0	0	0	0	0	19.2414	5.50202
	NP7	1.35	0.61	0	0	5.75477	0.259572	1.20872	0.126613	0	0	0	0	0	0	0	0	0	0	12.6333	3.49225
	NP7.5	0	0	0	0	6.74783	0.24207	1.43426	0.0876386	0	0	0	0	0	0	0	0	0	0	12.4898	1.12022
	H7.5	1.06	0.1	0	0	4.92356	0.218729	1.09	0.0477825	0	0	0	0	0	0	0	0	0	0	4.21256	0.281596
	B8	0	0.11	0	0	17.0235	4.5228	1.33205	0.115335	0	0	0	0	0	0	0	0	0	0	3.66608	0.105603
	G9	3.68	0.97	0	0	15.1887	4.94984	1.71854	0.125906	0	0	0	0	0	0	0	0	0	0	0.776609	0.672563
40°C	C6	0	0	0	0	58.3575	6.88393	1.58158	0.0751274	0	0	0	0	0	0	0	0	0	0	156.363	22.8549
	NP7	0	0	0	0	194.537	45.7875	2.53398	0.149104	0	0	0	0	0	0	0	0	0	0	117.366	24.958
	NP7.5	1.38	0.12	0	0	180.487	9.49813	3.08637	0.296091	0	0	0	0	1.83	0.721293	0	0	0	0	105.148	15.551
	H7.5	1.07	0.13	0	0	134.974	28.271	2.84501	0.233836	0	0	0	0	1.98	0.8445	0	0	0	0	48.1797	5.49311
	B8	0	0	11.1541	7.74098	290.481	20.9159	4.82278	0.768279	0	0	0	0	0	0	0	0	0	0	29.5635	2.67009
	G9	1.27	0.3	5.54516	2.55575	315.962	54.1611	2.80695	0.349481	0	0	0	0	1.84	0.726186	0	0	0	0	1.56912	0.679657
50°C	C6	0	0	0	0	263.931	13.6731	2.56422	0.578858	0	0	0	0	16.8411	2.04254	0	0	0	0	500+	83.8878
	NP7	0	0	203.998	176.667	500+	16.3319	1.31147	0.11248	0	0	0	0	21.9087	1.15564	0	0	0	0	272.803	189.129
	NP7.5	0	0	4.41884	3.82682	500+	40.4623	5.58712	2.5474	0	0	0	0	27.5291	1.65006	0	0	0	0	47.9135	10.6258
	H7.5	0	0	49.8089	13.436	500+	56.0989	9.07974	2.06496	0	0	0	0	22.9855	2.22338	0	0	0	0	74.2923	26.851
	B8	0	0	305.528	191.796	500+	7.80528	5.90919	1.25713	0	0	0	0	23.3624	0.777442	0	0	0	0	13.0628	2.36965
	G9	0	0	74.788	11.8408	500+	6.98969	15.5733	1.19666	0	0	0	0	34.138	1.90863	0	0	0	0	0.651283	0.285143
60°C	C6	0	0	14.3757	12.4498	500+	36.5889	4.65251	0.225623	0	0	0	0	5.50857	0.364698	0	0	0	0	11.4673	1.95052
	NP7	0	0	0	0	500+	31.8898	10.4516	1.50273	0	0	0	0	45.278	1.30607	0	0	0	0	7.8483	1.2975
	NP7.5	0	0	1.69	0.595353	500+	52.2573	10.0573	2.58221	0	0	0	0	62.6621	1.55837	0	0	0	0	4.36983	0.440139
	H7.5	0	0	12.5149	3.36986	500+	19.916	28.144	2.25576	0	0	0	0	47.4772	0.79104	0	0	0	0	3.32352	0.184853
	B8	1.59	0.13	36.5925	8.52191	500+	3.2485	10.9956	1.8846	0	0	0	0	54.0324	1.56384	0	0	0	0	2.88425	0.303551
	G9	1.59	0.08	25.154	7.115	500+	8.68868	26.3749	3.25158	0	0	0	0	66.9079	0.423647	0	0	0	0	0	0
70°C	C6	1.63	0.54	0	0	7.42695	0.513314	1.24093	0.0426932	0	0	0	0	0	0	0	0	0	0	4.58511	2.16508
	NP7	1.14	0.99	0	0	24.136	0.109572	1.07	0.0177095	0	0	0	0	0	0	0	0	0	0	3.52758	0.170918
	NP7.5	1.4	0.05	0	0	41.1995	1.15953	1.09517	0.0578402	0	0	0	0	2.43332	0.0465099	0	0	0	0	2.58539	0.183301
	H7.5	1.25	0.1	1.75	0.653676	29.3229	0.535139	2.05749	0.146202	0	0	0	0	4.20428	0.411026	0	0	0	0	2.06427	0.0162434
	B8	1.53	0.18	2.92446	0.439056	42.9608	3.08512	1.30873	0.0972629	0	0	0	0	2.44011	0.0351724	0	0	0	0	0.675956	0.585395
	G9	1.64	0.07	1.86429	0.807348	65.6683	3.3827	2.0539	0.337157	0	0	0	0	3.648	0.130816	0	0	0	0	0	0
Enzyme ID		701		702		703		704		705		706		707		708		709		710
Rxn Temperature (°C)	Rxn pH	Sum of Aromatic Products (mg/L)	St. Dev.	Sum of Aromatic Products (mg/L)	St. Dev.	Sum of Aromatic Products (mg/L)	St. Dev.	Sum of Aromatic Products (mg/L)	St. Dev.	Sum of Aromatic Products (mg/L)	St. Dev.	Sum of Aromatic Products (mg/L)	St. Dev.	Sum of Aromatic Products (mg/L)	St. Dev.	Sum of Aromatic Products (mg/L)	St. Dev.	Sum of Aromatic Products (mg/L)	St. Dev.	Sum of Aromatic Products (mg/L)	St. Dev.
30°C	C6	1.43607	0.06029	1.54717	1.33989	1.72	0.336311	1.61108	1.39524	1.76	0.337942	2.62106	0.348162	0	0	1.77224	0.165876	0	0	0	0
	NP7	1.72423	0.112165	0	0	1.28	0.243555	0	0	1.82	0.364672	1.6291	0.706131	0	0	1.38808	0.0849903	0	0	0	0
	NP7.5	1.1441	0.0889729	0	0	0	0	0	0	1.96	0.44778	1.47623	0.645917	2.04396	0.0323376	1.09	0.0520338	0	0	0	0
	H7.5	1.97708	0.0922406	1.69	0.599201	0	0	0	0	0	0	2.72627	0.215411	2.10257	0.0464758	2.03378	0.697017	0	0	0	0
	B8	0	0	0	0	0	0	1.80377	1.56211	0	0	2.88721	1.49913	2.06567	0.0207083	1.06	0.323905	0	0	0	0
	G9	1.21299	0.107423	0	0	0	0	0	0	0	0	2.76688	1.35899	2.28525	0.0944273	1.56	0.24488	0	0	0	0
40°C	C6	2.5441	0.306326	19.3497	0.465994	7.71986	1.30694	61.3406	15.183	4.82649	0.284268	33.0631	5.88019	2.29475	0.00654998	9.21005	0.819923	0	0	0	0
	NP7	3.68968	0.875526	21.5891	5.3861	9.02578	0.182584	23.8559	5.14512	17.0686	3.72494	37.6943	9.05147	2.28933	0.0794416	12.5457	1.24034	0	0	0	0
	NP7.5	4.42223	1.05971	12.878	4.38824	14.9849	6.48262	38.0598	11.2079	11.1781	1.13452	28.6755	3.63361	2.41967	0.0143891	9.57292	1.19423	0	0	0	0
	H7.5	2.11913	0.158252	14.4192	4.48962	10.2681	2.34021	51.709	20.3858	7.35324	1.10433	38.1772	0.256354	0	0	7.27802	1.05152	0	0	0	0
	B8	3.20985	0.594552	18.4777	1.38779	5.53695	1.68859	30.5007	7.27032	14.2	3.3035	32.451	7.58326	0	0	7.16148	0.12267	0	0	0	0
	G9	6.11662	1.12616	19.3455	0.933117	3.57316	0.575391	75.059	2.76302	14.4483	2.71555	10.9854	0.79827	0	0	4.68183	0.0861736	0	0	0	0
50°C	C6	18.1459	1.24908	167.656	20.8745	122.39	7.61524	426.464	29.0539	103.811	7.04053	163.808	8.42362	0	0	1.92957	0.112159	0	0	0	0
	NP7	14.9623	0.6758	170.107	28.8173	155.792	3.92854	475.89	29.7898	157.975	21.3741	226.531	41.2041	0	0	1.56091	0.279615	0	0	0	0
	NP7.5	19.885	4.7205	97.4368	23.313	151.34	7.4956	500+	28.2555	186.828	14.8519	302.364	41.5829	0	0	1.68758	0.278125	0	0	0	0
	H7.5	22.4052	3.93998	119.286	15.2076	134.294	13.7344	379.275	47.2151	109.39	4.95306	187.833	17.8341	1.19741	1.03699	1.60942	0.0114141	0	0	0	0
	B8	21.1346	2.43806	79.5951	7.57429	117.934	3.80603	476.567	20.0298	196.144	16.3264	167.32	9.36849	1.23594	1.07036	1.61264	0.188169	0	0	0	0
	G9	32.5261	2.99924	93.6704	3.73094	109.721	6.64608	458.199	75.4329	178.096	13.6658	258.849	16.6523	1.18	0.160323	1.77524	0.131889	0	0	0	0
60°C	C6	83.9435	2.69126	144.101	15.4194	467.216	37.8225	500+	55.4744	500+	20.0387	209.148	20.3563	0	0	1.07	0.0838268	0	0	0	0
	NP7	410.536	23.513	16.2562	4.14944	500+	37.6502	500+	285.582	500+	8.80936	400.316	6.20756	0	0	1.08	0.0375803	0	0	0	0
	NP7.5	500+	10.4791	7.4452	0.317605	500+	37.6465	500+	208.562	500+	12.3128	500+	28.4706	0	0	1.05	0.125007	0	0	0	0
	H7.5	255.984	3.43284	13.9104	1.29826	500+	53.8007	500+	107.835	500+	4.24111	461.536	24.7432	0	0	1.08	0.0726792	0	0	0	0
	B8	457.433	11.8461	27.7268	6.20609	500+	8.52931	500+	73.1634	500+	51.4272	500+	20.3643	0	0	1.07	0.0508971	0	0	0	0
	G9	384.507	7.48072	29.924	5.98464	382.116	10.4786	500+	12.9874	454.5	44.9159	403.241	15.0876	1.91	0.788516	1.07	0.042165	0	0	0	0
70°C	C6	6.49277	1.02505	2.71796	0.272425	5.10882	0.133785	26.2973	2.87583	8.41789	0.140022	2.51045	0.134911	2.54188	0.0433453	1.07	0.0166944	0	0	0	0
	NP7	32.5406	6.48649	2.50788	0.0449799	4.52496	0.271321	35.3016	2.58207	12.4851	0.417692	10.3506	1.31103	0	0	1.09	0.0390703	0	0	0	0
	NP7.5	127.7	42.6472	2.83872	0.150773	4.82534	0.0165186	54.2155	3.34926	14.407	1.35447	15.6719	1.35961	0	0	1.06	0.0158786	0	0	0	0
	H7.5	96.8503	3.35656	2.53376	0.218506	9.74894	0.290712	111.984	17.65	29.3957	1.58151	18.3109	1.98381	0	0	1.39778	0.22387	0	0	0	0
	B8	120.74	10.0038	3.01791	0.205313	6.68586	0.563479	60.4664	9.74079	13.5808	0.597192	13.0247	1.79142	0	0	1.06662	0.00337311	0	0	0	0
	G9	175.742	11.6023	3.78463	0.447403	8.06328	0.714752	78.0586	3.11645	29.2702	3.40965	16.3443	2.12123	0	0	1.22953	0.0425345	0	0	0	0
Enzyme ID		711		712		713		714		715		716		717		301-nSP		401-nSP		403-nSP
Rxn Temperature (°C)	Rxn pH	Sum of Aromatic Products (mg/L)	St. Dev.	Sum of Aromatic Products (mg/L)	St. Dev.	Sum of Aromatic Products (mg/L)	St. Dev.	Sum of Aromatic Products (mg/L)	St. Dev.	Sum of Aromatic Products (mg/L)	St. Dev.	Sum of Aromatic Products (mg/L)	St. Dev.	Sum of Aromatic Products (mg/L)	St. Dev.	Sum of Aromatic Products (mg/L)	St. Dev.	Sum of Aromatic Products (mg/L)	St. Dev.	Sum of Aromatic Products (mg/L)	St. Dev.
30°C	C6	0	0	0	0	0	0	0	0	0	0	3.59734	0.787301	0	0	0	0	0	0	0	0
	NP7	13.5494	5.86927	0	0	0	0	0	0	0	0	8.39015	4.67469	0	0	0	0	0	0	0	0
	NP7.5	7.87476	5.29581	0	0	0	0	3.28347	0.484776	0	0	3.14304	1.77237	0	0	0	0	0	0	0	0
	H7.5	0	0	0	0	0	0	1.91019	0.287395	0	0	3.61638	1.086	0	0	0	0	0	0	0	0
	B8	1.82	0.711415	0	0	0	0	3.72818	0.41612	0	0	5.48131	1.46466	0	0	0	0	0	0	0	0
	G9	1.67	0.579564	0	0	0	0	1.94	0.811934	0	0	1.96	0.831176	0	0	0	0	0	0	0	0
40°C	C6	0	0	0	0	0	0	16.1493	0.866987	9.57019	0.596283	89.5345	2.77425	0	0	0	0	1.6597	1.43735	0	0
	NP7	10.3388	7.00787	0	0	0	0	31.0576	61.1091	0	0	75.2331	12.4105	0	0	0	0	1.38659	1.20082	0	0
	NP7.5	0	0	0	0	0	0	40.2006	1.26828	1.75	0.651673	83.6518	13.6707	0	0	0	0	2.37928	2.06051	0	0
	H7.5	1.16471	1.00867	0	0	0	0	43.7222	11.5121	1.95	0.819901	75.0653	3.5323	0	0	0	0	0	0	0	0
	B8	2.61895	0.145555	0	0	0	0	40.8444	13.9619	3.93957	2.23191	113.052	35.859	0	0	0	0	0	0	0	0
	G9	1.16617	1.00993	0	0	0	0	38.5959	12.0512	1.68169	1.45639	134.139	62.5365	0	0	0	0	0	0	0	0
50°C	C6	1.44611	0.626478	0	0	0	0	158.371	2.41993	185.804	18.3553	500+	40.6983	0	0	0	0	35.4997	4.83101	0	0
	NP7	0	0	0	0	0	0	256.014	2.95424	64.0539	8.57174	500+	11.7636	0	0	0	0	56.3728	7.02563	0	0
	NP7.5	2.28928	1.13294	0	0	0	0	226.029	1.48927	26.8741	5.80757	500+	49.4676	0	0	0	0	25.5111	4.08473	0	0
	H7.5	2.61461	0.215747	0	0	0	0	248.945	9.1503	74.071	11.118	500+	72.4806	0	0	0	0	49.5875	9.97064	0	0
	B8	0	0	0	0	0	0	274.752	0.29323	49.1933	4.66033	500+	59.4447	0	0	0	0	24.9592	4.42794	0	0
	G9	0	0	0	0	0	0	306.798	2.73973	95.1015	21.6558	500+	9.36676	0	0	0	0	42.5822	5.32332	0	0
60°C	C6	0	0	0	0	0	0	393.484	18.8185	500+	123.448	500+	34.3577	0	0	0	0	94.5408	2.00014	2.51395	0.0666367
	NP7	0	0	0	0	0	0	500+	65.0802	18.3537	2.96639	500+	33.6988	0	0	0	0	14.0964	0.716187	1.33781	0.579297
	NP7.5	0	0	0	0	0	0	342.752	24.2155	26.2268	15.5665	500+	41.7737	0	0	0	0	10.1339	1.46501	0	0
	H7.5	1.64564	0.721901	0	0	0	0	500+	47.5023	73.3259	31.1899	500+	2.25267	0	0	0	0	20.2177	2.64181	2.05152	0.010128
	B8	0	0	0	0	0	0	500+	33.7719	34.8801	26.2563	500+	20.6777	0	0	0	0	42.2246	5.0015	1.67	0.577526
	G9	1.82	0.708081	0	0	0	0	500+	9.37109	20.1952	3.42326	500+	18.624	0	0	0	0	34.1819	8.33504	0	0
70°C	C6	0	0	0	0	0	0	26.8497	1.15152	10.2618	1.05542	18.1523	1.08118	2.0532	0.025783	0	0	2.27879	0.115496	2.35437	0.0556057
	NP7	0	0	0	0	0	0	112.116	12.7194	0	0	18.3419	0.0292944	0	0	0	0	0	0	0	0
	NP7.5	0	0	0	0	0	0	88.3963	9.9702	0	0	14.2512	1.41829	0	0	0	0	0	0	1.47357	0.641346
	H7.5	0	0	0	0	0	0	80.9872	7.6268	2.50112	1.34839	23.6689	0.859934	0	0	0	0	0	0	2.78153	0.00551438
	B8	0	0	0	0	0	0	269.434	10.0736	0	0	12.8444	2.08189	0	0	0	0	2.40329	0.189125	2.15971	0.0326617
	G9	0	0	0	0	0	0	282.225	15.8451	2.33354	1.01462	17.5266	1.49217	0	0	0	0	2.28877	0.0717727	0	0
Enzyme ID		410-nSP		606-nSP		607-nSP		711-nSP		710-pelB
Rxn Temperature (°C)	Rxn pH	Sum of Aromatic Products (mg/L)	St. Dev.	Sum of Aromatic Products (mg/L)	St. Dev.	Sum of Aromatic Products (mg/L)	St. Dev.	Sum of Aromatic Products (mg/L)	St. Dev.	Sum of Aromatic Products (mg/L)	St. Dev.
30°C	C6	0	0	0	0	0	0	0	0	0	0
	NP7	0	0	0	0	0	0	0	0	0	0
	NP7.5	0	0	0	0	0	0	0	0	0	0
	H7.5	0	0	0	0	0	0	0	0	0	0
	B8	0	0	0	0	0	0	0	0	0	0
	G9	0	0	0	0	0	0	0	0	0	0
40°C	C6	0	0	0	0	0	0	0	0	0	0
	NP7	0	0	0	0	0	0	0	0	0	0
	NP7.5	0	0	0	0	0	0	0	0	0	0
	H7.5	0	0	0	0	0	0	0	0	0	0
	B8	0	0	0	0	0	0	0	0	0	0
	G9	0	0	0	0	0	0	0	0	0	0
50°C	C6	0	0	0	0	0	0	0	0	0	0
	NP7	0	0	0	0	0	0	0	0	0	0
	NP7.5	0	0	0	0	0	0	0	0	0	0
	H7.5	0	0	0	0	1.27319	1.10261	0	0	0	0
	B8	0	0	0	0	0	0	0	0	0	0
	G9	0	0	0	0	0	0	0	0	0	0
60°C	C6	0	0	0	0	0	0	0	0	0	0
	NP7	0	0	0	0	0	0	0	0	0	0
	NP7.5	0	0	0	0	0	0	0	0	0	0
	H7.5	0	0	0	0	0	0	0	0	0	0
	B8	0	0	0	0	0	0	0	0	0	0
	G9	0	0	0	0	0	0	0	0	0	0
70°C	C6	0	0	0	0	0	0	0	0	0	0
	NP7	0	0	0	0	0	0	0	0	0	0
	NP7.5	0	0	0	0	0	0	0	0	0	0
	H7.5	0	0	0	0	0	0	0	0	0	0
	B8	0	0	0	0	0	0	0	0	0	0
	G9	0	0	0	0	0	0	0	0	0	0

## Sheet: Table D4
Source Data Table D4. Heat map data from extended pH screen for PET hydrolysis activity
Enzyme ID		LCC		LCC ICCG		102		611		702		715
Rxn Temperature (°C)	Rxn pH	Sum of Aromatic Products (mg/L)	St. Dev.	Sum of Aromatic Products (mg/L)	St. Dev.	Sum of Aromatic Products (mg/L)	St. Dev.	Sum of Aromatic Products (mg/L)	St. Dev.	Sum of Aromatic Products (mg/L)	St. Dev.	Sum of Aromatic Products (mg/L)	St. Dev.
30°C	NaAc4.5	2.92	0.14	5.5	0.88	0	0	0	0	2.86	0.04	2.94	0.27
	NaAc5	2.12	0.41	17.96	2.31	0	0	0	0	2.62	0.21	2.96	0.42
	C5	1.26	0.27	13.72	3.44	0	0	0	0	2.92	0.13	2.8	0.32
	C5.5	3.02	0.56	17.38	0.76	0	0	0	0	3.68	0.57	3.62	0.41
40°C	NaAc4.5	4.5	0.62	83.54	6.72	0	0	0	0	1.9	0.72	10.18	1.73
	NaAc5	20.24	2.58	134.8	27.19	0	0	2.38	0.19	23.02	3.44	15.44	6.62
	C5	46.56	13.61	218.62	6.3	0	0	2.8	0.4	18.1	0.59	26.54	8.9
	C5.5	82.44	15.47	251.44	33.87	0	0	0	0	33.9	2.48	29.14	1.36
50°C	NaAc4.5	3.66	0.86	309.5	14.46	0	0	0	0	1.52	0.53	8.1	1.22
	NaAc5	166.78	18.19	500+	25.23	0	0	0	0	26.28	6.34	63.86	4.77
	C5	289.04	19.28	500+	22.66	0	0	0	0	19.42	3.1	142.14	13.73
	C5.5	500+	34.28	500+	116.02	0	0	0	0	184.92	10.63	203.8	16.03
60°C	NaAc4.5	3.6	0.53	219.9	63.55	0	0	0	0	2.82	0.71	2.84	0.92
	NaAc5	212.34	7.92	500+	19.65	0	0	0	0	2.82	0.36	31.12	0.6
	C5	320.8	16.18	500+	8.14	0	0	0	0	3	0.21	33.44	6.59
	C5.5	387.02	17.94	500+	31.61	0	0	0	0	9.86	0.65	414.02	15.53
70°C	NaAc4.5	0	0	14.06	1.67	0	0	0	0	0	0	6.16	3.62
	NaAc5	8.04	0.75	500+	37.32	0	0	0	0	2.4	0.47	4.6	0.75
	C5	6.16	0.36	500+	8.88	0	0	0	0	2.9	0.39	2.64	0.1
	C5.5	125.46	27.22	500+	65.18	0	0	0	0	2.86	0.12	5.12	0.34

## Sheet: Table D5
Source Data Table D5. Reaction progress data from 168 h time course experiments
Time course reaction data for amorphous PET film and crystalline PET powder.
Enzyme ID	BTA-1				LCC				LCC ICCG				LCC ICCG				102				202				211
Reaction Condition	H7.5 / 60°C				NP7.5 / 60°C				NP7.5 / 70°C				C6 / 60°C				C6 / 60°C				NP7.5 / 70°C				NP7.5 / 70°C
Substrate	Amorphous Film		Crystalline Powder		Amorphous Film		Crystalline Powder		Amorphous Film		Crystalline Powder		Amorphous Film		Crystalline Powder		Amorphous Film		Crystalline Powder		Amorphous Film		Crystalline Powder		Amorphous Film		Crystalline Powder
Time (h)	Sum of Aromatic Products (mg/L)	St. Dev.	Sum of Aromatic Products (mg/L)	St. Dev.	Sum of Aromatic Products (mg/L)	St. Dev.	Sum of Aromatic Products (mg/L)	St. Dev.	Sum of Aromatic Products (mg/L)	St. Dev.	Sum of Aromatic Products (mg/L)	St. Dev.	Sum of Aromatic Products (mg/L)	St. Dev.	Sum of Aromatic Products (mg/L)	St. Dev.	Sum of Aromatic Products (mg/L)	St. Dev.	Sum of Aromatic Products (mg/L)	St. Dev.	Sum of Aromatic Products (mg/L)	St. Dev.	Sum of Aromatic Products (mg/L)	St. Dev.	Sum of Aromatic Products (mg/L)	St. Dev.	Sum of Aromatic Products (mg/L)	St. Dev.
0	0	0	0	0	0	0	0	0	0	0	0	0	0	0	0	0	0	0	0	0	0	0	0	0	0	0	0	0
3	0.857029	1.48442	34.0129	3.58741	185.511	34.3833	192.339	22.4307	810.333	97.6761	376.333	6.80413	263.355	26.9438	283.894	5.91771	0	0	0	0	1.05035	1.81925	0	0	0	0	0	0
6	4.29516	2.10759	72.9972	2.94024	440.612	68.6434	324.304	50.0816	2414.8	105.65	593.779	185.035	522.555	140.068	311.346	35.5103	0	0	0	0	1.73756	3.00955	0	0	0	0	2.2953	0.0807432
10	19.6906	12.2981	151.699	11.034	1708.17	151.563	455.647	75.8238	4232.36	608.82	700.437	42.7435	683.056	53.4549	384.194	21.1867	0	0	0	0	1.75608	3.04162	0	0	0.778317	1.34809	2.21254	0.0393596
24	219.138	39.5915	227.911	7.50776	4003.67	202.626	722.696	62.9436	4507.13	367.711	1024.94	47.3485	1696.14	161.317	428.184	36.8629	0	0	4.74371	0.144013	1.91405	1.67292	0.720925	1.24868	3.25853	0.144983	2.95203	0.0862528
48	244.228	63.4745	212.02	14.057	4720.78	186.482	892.95	110.328	5318.21	590.427	1179.98	39.2032	2754.76	441.894	439.069	28.9779	0	0	6.8404	0.427441	3.91473	1.46573	3.53355	0.526803	3.33273	0.0715263	3.81567	0.239839
72	927.888	197.774	270.989	56.0368	5239.54	166.642	1034.97	78.4105	5477.78	107.34	1318.29	95.9214	2924.23	1078.91	514.206	38.655	0	0	9.22313	1.64241	4.99558	0.930923	4.49639	0.655064	3.42024	0.17988	4.42678	0.0590608
96	1390.37	670.076	257.571	33.4708	5327.43	192.056	1068.96	36.0654	5803.91	622.599	1537.44	200.195	3171.87	457.93	567.725	15.7721	1.22865	0.0214154	9.87717	0.800911	6.34693	3.32592	5.75179	1.01201	4.45808	0.218536	6.37771	1.4712
168	2258.95	209.329	280.541	23.3427	5174.09	246.417	1408.14	297.554	6101.76	972.412	1339.36	87.476	3447.91	609.021	679.161	41.0611	2.18854	0.261509	17.1525	2.00271	7.83431	2.01798	11.4639	2.85382	9.37028	4.57996	7.55958	1.19853
Enzyme ID	307				407				504				601				606				606				611
Reaction Condition	G9 / 60°C				G9 / 50°C				B8 / 50°C				NP7.5 / 60°C				G9 / 60°C				NP7.5 / 60°C				C6 / 50°C
Substrate	Amorphous Film		Crystalline Powder		Amorphous Film		Crystalline Powder		Amorphous Film		Crystalline Powder		Amorphous Film		Crystalline Powder		Amorphous Film		Crystalline Powder		Amorphous Film		Crystalline Powder		Amorphous Film		Crystalline Powder
Time (h)	Sum of Aromatic Products (mg/L)	St. Dev.	Sum of Aromatic Products (mg/L)	St. Dev.	Sum of Aromatic Products (mg/L)	St. Dev.	Sum of Aromatic Products (mg/L)	St. Dev.	Sum of Aromatic Products (mg/L)	St. Dev.	Sum of Aromatic Products (mg/L)	St. Dev.	Sum of Aromatic Products (mg/L)	St. Dev.	Sum of Aromatic Products (mg/L)	St. Dev.	Sum of Aromatic Products (mg/L)	St. Dev.	Sum of Aromatic Products (mg/L)	St. Dev.	Sum of Aromatic Products (mg/L)	St. Dev.	Sum of Aromatic Products (mg/L)	St. Dev.	Sum of Aromatic Products (mg/L)	St. Dev.	Sum of Aromatic Products (mg/L)	St. Dev.
0	0	0	0	0	0	0	0	0	0	0	0	0	0	0	0	0	0	0	0	0	0	0	0	0	0	0	0	0
3	0	0	0	0	3.41855	0.408354	23.1945	1.99644	0	0	10.5442	1.76975	66.9717	12.2992	171.289	8.30463	0	0	4.82084	0.186049	0	0	2.45455	0.0999301	6.78	2.38	18.4389	0.243465
6	0	0	0	0	6.75973	2.56876	80.0361	6.48158	0	0	26.66	6.29266	88.9103	21.8376	191.893	23.9116	0	0	5.58161	0.151852	0	0	5.86255	0.408955	24.5	3.53	53.8541	1.80226
10	0	0	0	0	14.4198	0.423453	177.565	17.1816	2.05782	2.11701	49.7916	3.63494	94.817	10.1456	244.828	18.8484	0	0	5.96387	0.291444	0	0	6.52814	0.113384	35.97	19.33	107.991	1.20215
24	0	0	3.23	0.11	66.9666	21.3643	340.324	9.8823	3.53133	2.01066	98.6513	13.7401	112.783	55.4875	279.284	16.879	0	0	10.6702	0.183832	0	0	7.22746	0.2185	58.87	32.13	273.849	12.3281
48	0	0	4.01	0.05	73.2353	23.3101	338.266	17.1732	19.4213	5.21722	166.163	4.45031	115.51	22.6821	265.626	25.6435	0.684114	1.18492	12.1261	0.61397	0	0	9.53639	0.40593	148.03	25.63	516.655	18.9435
72	0	0	5.29	0.21	130.878	15.7446	450.533	31.8874	23.9407	2.81496	188.647	13.0954	133.045	42.0257	351.874	24.6396	2.65258	0.247477	16.7534	1.23382	1.79381	3.10698	10.6749	0.351168	416.76	23.91	656.075	59.7544
96	0	0	6.26	0.34	252.009	117.799	519.05	14.9292	29.992	1.68539	186.914	8.63329	143.326	51.2112	408.984	45.7739	4.89877	1.78848	19.6101	0.861273	2.30049	3.98457	11.8918	0.499899	667.2	34.22	882.017	12.0223
168	0	0	7.53	0.85	434.836	153.456	535.154	40.8618	34.9801	3.56681	197.269	5.72043	237.344	69.4304	442.562	30.4224	7.9978	2.24458	26.3564	2.07788	4.39987	1.57528	14.6457	0.701934	874.54	31.17	1085.96	159.69
Enzyme ID	611				701				704				704				714				716
Reaction Condition	NP7.5 / 50°C				NP7.5 / 60°C				NP7 / 60°C				NP7.5 / 60°C				NP7 / 60°C				NP7.5 / 608C
Substrate	Amorphous Film		Crystalline Powder		Amorphous Film		Crystalline Powder		Amorphous Film		Crystalline Powder		Amorphous Film		Crystalline Powder		Amorphous Film		Crystalline Powder		Amorphous Film		Crystalline Powder
Time (h)	Sum of Aromatic Products (mg/L)	St. Dev.	Sum of Aromatic Products (mg/L)	St. Dev.	Sum of Aromatic Products (mg/L)	St. Dev.	Sum of Aromatic Products (mg/L)	St. Dev.	Sum of Aromatic Products (mg/L)	St. Dev.	Sum of Aromatic Products (mg/L)	St. Dev.	Sum of Aromatic Products (mg/L)	St. Dev.	Sum of Aromatic Products (mg/L)	St. Dev.	Sum of Aromatic Products (mg/L)	St. Dev.	Sum of Aromatic Products (mg/L)	St. Dev.	Sum of Aromatic Products (mg/L)	St. Dev.	Sum of Aromatic Products (mg/L)	St. Dev.
0	0	0	0	0	0	0	0	0	0	0	0	0	0	0	0	0	0	0	0	0	0	0	0	0
3	5.02	0.23	36.2805	7.00987	15.1231	3.79193	61.1564	11.1306	55.4976	9.78893	35.054	2.44608	61.3348	18.506	37.9332	1.70142	4.32678	3.03333	42.2076	2.79014	42.6122	9.61091	72.632	0.769896
6	4.59	2	89.8865	22.0034	41.9681	9.10217	208.965	43.782	124.167	21.4239	98.9152	0.643651	130.624	21.8934	104.844	4.15729	11.1266	3.31877	112.948	3.80777	89.7876	43.0738	131.599	18.508
10	8.12	1.25	131.55	0.864287	107.775	10.4613	241.85	8.33385	243.044	27.4118	173.344	0.983838	175.141	33.0679	169.125	3.22777	14.1681	1.57124	181.939	29.4398	295.511	19.6889	237.648	52.6905
24	18.69	4.97	423.432	64.4878	269.823	68.8738	373.078	11.6044	1122.48	372.31	286.349	14.2547	555.05	186.64	245.023	10.7034	68.3838	56.1506	259.226	148.084	716.877	61.3415	305.082	11.3718
48	41.29	9.69	794.485	36.7857	521.259	133.074	451.23	67.0496	1506.18	101.056	284.034	22.0836	1000.12	157.102	221.13	24.9195	188.866	96.0672	367.543	23.2047	911.289	97.7826	372.123	39.4223
72	52.71	19.1	1213.28	40.9427	838.359	139.159	459.33	32.6581	1757.85	291.483	317.51	19.1867	1358.57	143.577	291.694	37.5871	339.707	179.613	346.4	33.4027	1196.33	31.5465	356.956	75.7133
96	114.7	22.4	1436.54	21.7637	1255.94	285.9	451.339	47.0663	2179.98	116.997	326.343	10.9873	1825.5	184.345	289.881	3.31015	558.022	209.283	370.058	16.2712	1325.31	85.6399	377.821	26.9562
168	160.87	1.76	1659.36	94.6055	2098.33	404.286	443.402	8.10551	2559.92	278.367	345.248	24.6657	3038.26	576.98	290.556	41.716	695.253	186.667	357.255	17.3797	1521.61	62.9115	494.261	54.8572

## Sheet: Table D6
Source Data Table D6. Heat map data from PET hydrolysis activity screening using three PET substrate morphologies
Quantitative product release values are reported for amorphous PET powder and crystalline PET powder even above 500 mg/L.
Amorphous PET Film
Enzyme ID		LCC ICCG		204		211		214		301		307		401		405		503		504		601		602		611		701		704		708		711		714		717
Rxn Temperature (°C)	Rxn pH	Sum of Aromatic Products (mg/L)	St. Dev.	Sum of Aromatic Products (mg/L)	St. Dev.	Sum of Aromatic Products (mg/L)	St. Dev.	Sum of Aromatic Products (mg/L)	St. Dev.	Sum of Aromatic Products (mg/L)	St. Dev.	Sum of Aromatic Products (mg/L)	St. Dev.	Sum of Aromatic Products (mg/L)	St. Dev.	Sum of Aromatic Products (mg/L)	St. Dev.	Sum of Aromatic Products (mg/L)	St. Dev.	Sum of Aromatic Products (mg/L)	St. Dev.	Sum of Aromatic Products (mg/L)	St. Dev.	Sum of Aromatic Products (mg/L)	St. Dev.	Sum of Aromatic Products (mg/L)	St. Dev.	Sum of Aromatic Products (mg/L)	St. Dev.	Sum of Aromatic Products (mg/L)	St. Dev.	Sum of Aromatic Products (mg/L)	St. Dev.	Sum of Aromatic Products (mg/L)	St. Dev.	Sum of Aromatic Products (mg/L)	St. Dev.	Sum of Aromatic Products (mg/L)	St. Dev.
30°C	C6	25.287	0.744993	0	0	0	0	0	0	0	0	1.84	0.02	0	0	0	0	1.18	0.32	0	0	3.77236	0.357698	1.01	0.0244408	19.2414	5.50202	1.43607	0.06029	1.61108	1.39524	1.77224	0.165876	0	0	0	0	0	0
	NP7	27.1015	1.43797	0	0	1.41	0.353774	0	0	0	0	1.81	0.04	0	0	0	0	1.35	0.61	0	0	5.75477	0.259572	1.20872	0.126613	12.6333	3.49225	1.72423	0.112165	0	0	1.38808	0.0849903	13.5494	5.86927	0	0	0	0
	NP7.5	49.4794	12.5744	0	0	1.64	0.557119	0	0	0	0	1.1	0.24	0	0	0	0	0	0	0	0	6.74783	0.24207	1.43426	0.0876386	12.4898	1.12022	1.1441	0.0889729	0	0	1.09	0.0520338	7.87476	5.29581	3.28347	0.484776	0	0
	H7.5	19.4328	3.53288	0	0	0	0	0	0	0	0	0	0	0	0	0	0	1.06	0.1	0	0	4.92356	0.218729	1.09	0.0477825	4.21256	0.281596	1.97708	0.0922406	0	0	2.03378	0.697017	0	0	1.91019	0.287395	0	0
	B8	58.3195	11.4342	0	0	0	0	0	0	0	0	0.48	0.21	0	0	0	0	0	0.11	0	0	17.0235	4.5228	1.33205	0.115335	3.66608	0.105603	0	0	1.80377	1.56211	1.06	0.323905	1.82	0.711415	3.72818	0.41612	0	0
	G9	69.8694	2.67504	0	0	0	0	0	0	0	0	0	0	0	0	0	0	3.68	0.97	0	0	15.1887	4.94984	1.71854	0.125906	0.776609	0.672563	1.21299	0.107423	0	0	1.56	0.24488	1.67	0.579564	1.94	0.811934	0	0
40°C	C6	179.364	10.344	0	0	0	0	0	0	0	0	0	0	0	0	0	0	0	0	0	0	58.3575	6.88393	1.58158	0.0751274	156.363	22.8549	2.5441	0.306326	61.3406	15.183	9.21005	0.819923	0	0	16.1493	0.866987	0	0
	NP7	368.089	10.6011	0	0	0	0	0	0	0	0	0	0	0	0	0	0	0	0	0	0	194.537	45.7875	2.53398	0.149104	117.366	24.958	3.68968	0.875526	23.8559	5.14512	12.5457	1.24034	10.3388	7.00787	31.0576	61.1091	0	0
	NP7.5	500+	45.7314	0	0	0	0	0	0	0	0	0	0	0	0	0	0	1.38	0.12	0	0	180.487	9.49813	3.08637	0.296091	105.148	15.551	4.42223	1.05971	38.0598	11.2079	9.57292	1.19423	0	0	40.2006	1.26828	0	0
	H7.5	248.698	14.1462	0	0	0	0	1.68	0.589293	0	0	0	0	0	0	0	0	1.07	0.13	0	0	134.974	28.271	2.84501	0.233836	48.1797	5.49311	2.11913	0.158252	51.709	20.3858	7.27802	1.05152	1.16471	1.00867	43.7222	11.5121	0	0
	B8	500+	5.56915	1.06	0.03	0	0	0	0	0	0	0	0	0	0	0	0	0	0	11.1541	7.74098	290.481	20.9159	4.82278	0.768279	29.5635	2.67009	3.20985	0.594552	30.5007	7.27032	7.16148	0.12267	2.61895	0.145555	40.8444	13.9619	0	0
	G9	441.785	6.41932	1.17	0.05	0	0	0	0	0	0	0	0	0	0	0	0	1.27	0.3	5.54516	2.55575	315.962	54.1611	2.80695	0.349481	1.56912	0.679657	6.11662	1.12616	75.059	2.76302	4.68183	0.0861736	1.16617	1.00993	38.5959	12.0512	0	0
50°C	C6	500+	10.5557	0	0	0	0	0	0	0	0	0	0	0	0	0	0	0	0	0	0	263.931	13.6731	2.56422	0.578858	500+	83.8878	18.1459	1.24908	426.464	29.0539	1.92957	0.112159	1.44611	0.626478	158.371	2.41993	0	0
	NP7	500+	15.5363	0	0	0	0	0	0	0	0	0	0	0	0	0	0	0	0	203.998	176.667	500+	16.3319	1.31147	0.11248	272.803	189.129	14.9623	0.6758	475.89	29.7898	1.56091	0.279615	0	0	256.014	2.95424	0	0
	NP7.5	500+	14.2586	0	0	0	0	0	0	0	0	0	0	0	0	0	0	0	0	4.41884	3.82682	500+	40.4623	5.58712	2.5474	47.9135	10.6258	19.885	4.7205	500+	28.2555	1.68758	0.278125	2.28928	1.13294	226.029	1.48927	0	0
	H7.5	500+	11.3008	0	0	0	0	0	0	0	0	0	0	0	0	0	0	0	0	49.8089	13.436	500+	56.0989	9.07974	2.06496	74.2923	26.851	22.4052	3.93998	379.275	47.2151	1.60942	0.0114141	2.61461	0.215747	248.945	9.1503	0	0
	B8	500+	15.9479	0	0	0	0	0	0	0	0	0	0	0	0	0	0	0	0	305.528	191.796	500+	7.80528	5.90919	1.25713	13.0628	2.36965	21.1346	2.43806	476.567	20.0298	1.61264	0.188169	0	0	274.752	0.29323	0	0
	G9	500+	7.50692	0	0	0	0	2.26208	1.95902	0	0	0	0	0	0	0	0	0	0	74.788	11.8408	500+	6.98969	15.5733	1.19666	0.651283	0.285143	32.5261	2.99924	458.199	75.4329	1.77524	0.131889	0	0	306.798	2.73973	0	0
60°C	C6	500+	4.79738	1.44	0.25	0	0	1.95334	1.69165	0	0	0	0	0	0	1.12	0.0012751	0	0	14.3757	12.4498	500+	36.5889	4.65251	0.225623	11.4673	1.95052	83.9435	2.69126	500+	55.4744	1.07	0.0838268	0	0	393.484	18.8185	0	0
	NP7	500+	15.8283	1.11	0.1	0	0	0	0	0	0	0	0	0	0	1.13	0.00330561	0	0	0	0	500+	31.8898	10.4516	1.50273	7.8483	1.2975	410.536	23.513	500+	285.582	1.08	0.0375803	0	0	500+	65.0802	0	0
	NP7.5	500+	31.2836	0	0	0	0	0	0	0	0	0	0	0	0	1.1	0.00194871	0	0	1.69	0.595353	500+	52.2573	10.0573	2.58221	4.36983	0.440139	500+	10.4791	500+	208.562	1.05	0.125007	0	0	342.752	24.2155	0	0
	H7.5	500+	43.456	1.35	0.3	0	0	0	0	0	0	0	0	0	0	1.19	0.0034518	0	0	12.5149	3.36986	500+	19.916	28.144	2.25576	3.32352	0.184853	255.984	3.43284	500+	107.835	1.08	0.0726792	1.64564	0.721901	500+	47.5023	0	0
	B8	500+	41.4509	0	0	0	0	0	0	0	0	0	0	0	0	1.16	0.00562536	1.59	0.13	36.5925	8.52191	500+	3.2485	10.9956	1.8846	2.88425	0.303551	457.433	11.8461	500+	73.1634	1.07	0.0508971	0	0	500+	33.7719	0	0
	G9	500+	7.00344	1.26	0.11	1.91	0.785424	0	0	0	0	0	0	0	0	1.11	0.0107622	1.59	0.08	25.154	7.115	500+	8.68868	26.3749	3.25158	0	0	384.507	7.48072	500+	12.9874	1.07	0.042165	1.82	0.708081	500+	9.37109	0	0
70°C	C6	500+	91.6067	1.58	0.04	2.97904	0.0815439	1.13012	0.978716	3.03682	0.11087	2.01	0.02	0	0	1.46	0.0155047	1.63	0.54	0	0	7.42695	0.513314	1.24093	0.0426932	4.58511	2.16508	6.49277	1.02505	26.2973	2.87583	1.07	0.0166944	0	0	26.8497	1.15152	2.0532	0.025783
	NP7	500+	53.3342	1.57	0.03	3.25912	0.0290505	0	0	0	0	3.74	0.02	0	0	1.69	0.0257174	1.14	0.99	0	0	24.136	0.109572	1.07	0.0177095	3.52758	0.170918	32.5406	6.48649	35.3016	2.58207	1.09	0.0390703	0	0	112.116	12.7194	0	0
	NP7.5	500+	39.5119	2.11	0.06	3.49019	0.114231	0	0	0	0	2.55	0.03	1.61022	0.701065	1.19	0.000368633	1.4	0.05	0	0	41.1995	1.15953	1.09517	0.0578402	2.58539	0.183301	127.7	42.6472	54.2155	3.34926	1.06	0.0158786	0	0	88.3963	9.9702	0	0
	H7.5	500+	13.0125	1.6	0.08	3.26203	0.327784	0	0	0	0	3.31	0.02	0	0	1.78	0.0190837	1.25	0.1	1.75	0.653676	29.3229	0.535139	2.05749	0.146202	2.06427	0.0162434	96.8503	3.35656	111.984	17.65	1.39778	0.22387	0	0	80.9872	7.6268	0	0
	B8	500+	32.5808	3.19	1.3	2.73515	0.0311388	0	0	0	0	3.28	0	0	0	1.78	0.022844	1.53	0.18	2.92446	0.439056	42.9608	3.08512	1.30873	0.0972629	0.675956	0.585395	120.74	10.0038	60.4664	9.74079	1.06662	0.00337311	0	0	269.434	10.0736	0	0
	G9	500+	9.08983	2.26	1.01	3.21188	0.179052	0	0	0	0	2.72	0.01	1.54631	0.67129	1.91	0.0165079	1.64	0.07	1.86429	0.807348	65.6683	3.3827	2.0539	0.337157	0	0	175.742	11.6023	78.0586	3.11645	1.22953	0.0425345	0	0	282.225	15.8451	0	0
Crystalline PET Powder
Enzyme ID		LCC ICCG		204		211		214		301		307		401		405		503		504		601		602		611		701		704		708		711		714		717
Rxn Temperature (°C)	Rxn pH	Sum of Aromatic Products (mg/L)	St. Dev.	Sum of Aromatic Products (mg/L)	St. Dev.	Sum of Aromatic Products (mg/L)	St. Dev.	Sum of Aromatic Products (mg/L)	St. Dev.	Sum of Aromatic Products (mg/L)	St. Dev.	Sum of Aromatic Products (mg/L)	St. Dev.	Sum of Aromatic Products (mg/L)	St. Dev.	Sum of Aromatic Products (mg/L)	St. Dev.	Sum of Aromatic Products (mg/L)	St. Dev.	Sum of Aromatic Products (mg/L)	St. Dev.	Sum of Aromatic Products (mg/L)	St. Dev.	Sum of Aromatic Products (mg/L)	St. Dev.	Sum of Aromatic Products (mg/L)	St. Dev.	Sum of Aromatic Products (mg/L)	St. Dev.	Sum of Aromatic Products (mg/L)	St. Dev.	Sum of Aromatic Products (mg/L)	St. Dev.	Sum of Aromatic Products (mg/L)	St. Dev.	Sum of Aromatic Products (mg/L)	St. Dev.	Sum of Aromatic Products (mg/L)	St. Dev.
30°C	C6	58.9646	0.616105	0	0	0	0	0	0	0	0	0	0	0	0	6.6	0.24	11.3398	0.0532507	1.01888	0.720459	2.60784	0.236581	3.74624	0.153811	104.842	12.8152	3.25494	0.255615	7.77913	3.50995	8.31582	0.896991	6.03043	0.174655	5.37733	1.1531	0	0
	NP7	178.06	3.90264	3.89953	0.0161336	0	0	0	0	0	0	0	0	1.01123	0.715046	0	0	92.7057	1.51655	8.89695	0.110988	10.7326	1.47298	9.76191	0.524735	211.02	20.8148	7.15987	0.0186714	6.65204	0.0524215	9.76631	0.701272	16.018	0.874902	7.02186	0.527959	1.05772	0.747921
	NP7.5	238.894	3.46161	4.34683	0.0314701	0	0	0	0	0	0	0	0	2.59712	0.0742266	0	0	138.136	0.840132	10.9375	0.282245	22.0514	0.659269	14.8288	0.0232653	433.225	27.1131	7.38017	0.0111925	8.99993	0.294308	11.2148	0.252407	21.9266	0.0287792	11.9322	1.25269	2.48656	0.00749876
	H7.5	196.43	3.72407	3.56146	0.130461	0	0	0	0	0	0	0	0	1.06146	0.750564	0	0	104.618	4.22621	21.0098	5.21015	21.2551	0.668083	12.3862	0.302476	151.052	4.85966	5.12912	0.253027	11.0114	1.48627	11.256	0.0897865	19.7835	0.957723	8.00568	0.116112	2.14787	0.026386
	B8	412.239	12.3662	3.22279	0.514134	0	0	0	0	0	0	0	0	2.96405	0.0421457	0	0	191.74	8.48761	17.39	0.548935	34.9231	1.73786	18.9832	0.393236	176.029	5.36081	10.9755	1.09376	12.5758	1.69886	11.5267	0.130803	18.6286	1.87515	11.8081	0.215853	2.81369	0.221719
	G9	384.103	14.6788	2.24965	0.122223	0	0	0	0	0	0	0	0	5.99417	0.0138028	0	0	201.411	5.52666	25.6806	1.87004	22.0292	4.25281	23.9394	0.986566	178.76	0.342026	17.7683	2.94449	13.3025	0.075613	15.7013	0.166207	26.0511	1.74527	16.3265	0.89647	7.05085	0.233181
40°C	C6	468.577	17.5621	9.52546	0.217142	7.16563	0.212093	0	0	0	0	0	0	5.84205	0.146045	2.03	0.02	2.31139	1.6344	18.6129	0.93995	69.8964	1.50052	5.8042	0.319022	932.792	21.8446	23.1657	3.83761	20.0513	3.05013	25.6348	0.581033	18.6014	0.891909	16.2086	0.811648	2.88574	0.0770843
	NP7	831.017	18.1189	26.4283	1.36317	1.28407	0.907971	0	0	0	0	0	0	17.117	1.03284	0	0	386.125	11.3796	77.8304	0.319941	267.984	19.4574	16.8113	0.488023	1443.17	148.331	35.919	0.911798	31.2365	2.31539	43.468	1.25095	47.7038	1.47441	54.3237	1.18337	7.03352	0.659712
	NP7.5	883.908	10.175	11.9344	0.191695	0	0	0	0	0	0	0	0	26.6586	0.108325	0	0	571.284	16.63	135.478	9.26085	333.941	5.09999	23.4321	0.395191	1571.3	14.4543	42.7534	0.492703	43.114	1.47716	56.4303	1.98257	64.592	5.48544	85.5102	0.896601	9.7589	0.199992
	H7.5	749.567	11.1503	18.7718	2.14141	0	0	0	0	0	0	0	0	14.129	0.648027	0	0	364.882	12.0618	109	18.6291	319.092	4.18364	13.9672	0.43075	972.588	74.1348	36.9853	0.52069	41.5197	1.67483	47.5556	0.504127	63.5073	0.722956	63.8216	5.82693	8.98448	0.22143
	B8	1072.67	67.3597	5.86023	0.826349	0	0	0	0	0	0	0	0	26.5276	2.56668	0	0	693.636	34.4352	236.905	38.7895	400.638	3.14498	20.3599	0.290074	926.139	30.1607	42.2642	1.47414	65.8724	3.9331	60.5211	0.393079	37.9124	0.0892287	108.975	8.11553	10.7182	0.0926809
	G9	672.392	9.53647	4.94494	0.0730486	0	0	0	0	0	0	0	0	57.8212	1.25917	0	0	622.05	5.96961	295.98	16.7854	376.064	31.8353	24.2545	0.496154	535.074	9.82363	60.3384	40.8147	71.7414	3.78106	44.7155	3.05048	51.8884	1.62588	121.97	6.6688	16.4812	0.880445
50°C	C6	732.167	55.1073	0	0	15.7328	0.204788	22.0476	1.68311	0	0	0	0	17.0574	1.03827	0	0	0	0	122.183	1.85232	202.799	10.7084	0	0	979.134	77.0802	73.0597	3.90075	194.343	21.6314	58.7692	1.92351	13.8209	0.142903	227.299	2.21293	26.5532	0.641131
	NP7	1178.93	32.7868	0	0	3.72059	0.000521067	18.4548	5.21051	0	0	1.72588	0.0360037	80.6204	8.56224	0	0	28.026	0.631847	338.465	31.9523	383.495	28.3283	3.81814	1.03972	1647.53	92.0332	149.839	0.975404	288.036	44.3204	183.43	1.03419	31.7374	0.723688	611.762	46.5978	54.2839	0.997548
	NP7.5	1353.07	32.1051	0	0	2.35034	0.157319	10.0962	0.638306	0	0	2.36015	0.226927	175.213	3.42661	0	0	44.3274	0.43984	311.734	6.66076	459.181	19.7934	4.53698	1.2367	2052.52	43.5818	235.129	10.9837	256.006	9.79741	179.524	10.495	34.4121	0.0920879	597.874	90.9204	86.0618	2.10792
	H7.5	1188.64	30.6938	0	0	0	0	34.4052	3.91023	0	0	2.43568	0.273904	109.038	1.61005	0	0	25.351	0.410021	326.453	41.6831	415.887	22.2163	2.11108	0.0715323	1240.97	90.4383	207.658	3.70825	230.176	8.78015	183.358	2.97902	51.6568	0.846207	548.905	18.4585	67.581	0.680485
	B8	1305.48	5.78351	0	0	2.21365	0.100963	14.8705	0.674955	0	0	5.42214	0.560087	225.088	29.1443	0	0	46.7009	0.240686	412.046	6.46498	481.527	7.89528	3.85456	0.181046	1021.57	98.9748	395.432	26.2149	315.918	9.20961	88.4703	2.04658	27.775	0.211397	675.473	34.9909	83.3203	1.79508
	G9	765.96	29.0231	0	0	2.60928	0.106503	8.48813	0.286953	0	0	4.47434	0.660662	307.77	13.6714	0	0	47.5368	2.20373	421.535	10.525	476.308	15.0483	5.86091	0.0923318	514.156	12.2292	383.889	8.65908	449.328	11.8855	57.0172	2.65258	30.3107	0.809237	770.55	13.1692	111.846	3.01756
60°C	C6	870.425	21.1572	3.96992	2.80716	85.2343	2.79047	0	0	1.05268	0.744358	1.02324	0.443075	101.13	6.30913	0	0	0	0	193.434	1.96084	70.4739	2.31744	0	0	504.193	14.3373	281.993	30.3888	456.04	36.3478	2.85214	0.145566	5.08175	0.396059	372.601	17.7433	27.7007	0.844136
	NP7	2661.2	81.3385	9.37832	0.329764	3.81545	0.114549	0	0	0	0	4.0906	0.164204	103.177	2.37101	0	0	2.65745	1.8791	248.647	1.53209	251.144	1.41478	0	0	809.783	45.6323	402.104	6.39102	480.104	6.38436	3.61868	0.812064	15.5958	0.0696583	584.683	35.7432	69.7564	3.37494
	NP7.5	2368.2	142.394	8.24355	0.396486	3.17827	0.0826315	0	0	0	0	2.73908	0.600393	280.62	65.8832	0	0	7.96336	0.33671	264.111	3.1874	351.361	4.88093	1.01794	0.719793	975.338	14.1015	458.562	21.765	569.905	58.2959	3.63122	0.131305	28.3419	0.912627	750.748	69.5866	97.753	7.13824
	H7.5	1869.61	63.3478	8.9383	0.0117611	3.11529	0.0409732	0	0	0	0	2.80899	0.371504	96.7257	5.66826	0	0	6.44318	0.310451	266.379	1.17099	304.583	21.1195	0	0	328.179	8.82223	445.997	10.2579	461.425	30.9288	6.53987	0.169354	17.1706	1.04823	591.17	32.0675	62.0886	0.909333
	B8	1755.94	22.8568	8.79063	0.0398391	2.44664	0.0703573	0	0	0	0	6.64419	0.0393916	252.238	37.4991	0	0	9.58633	0.116006	341.189	36.0271	372.328	20.7942	2.36968	0.0395005	471.652	50.7285	508.509	5.36569	487.618	4.28139	3.95385	0.220972	27.7914	0.0901266	645.917	39.6129	103.885	4.03898
	G9	782.524	13.7043	8.59546	0.594589	3.11546	0.00587541	0	0	1.20148	0.849573	7.86199	0.18897	234.64	20.799	0	0	8.27357	0.00872922	371.187	1.33885	496.202	27.7298	3.01139	0.0148325	317.226	22.4849	535.244	46.1671	396.532	16.2452	4.82677	0.184772	45.7235	2.95387	590.336	24.2596	127.875	4.29563
70°C	C6	856.938	45.1689	6.24482	0.00713139	11.6475	1.3667	0	0	0	0	2.33225	0.255751	7.54147	1.55978	0	0	0	0	78.3719	9.82434	9.03844	1.65839	0	0	47.8313	1.27057	67.4275	0.785639	94.7733	7.06828	2.95554	0.0366356	3.05973	0.00599126	27.494	3.59303	17.7261	1.55321
	NP7	2026.43	12.6363	3.21846	2.27579	4.09869	0.228013	0	0	0	0	3.10483	0.272203	11.4856	0.8934	0	0	6.79993	0.21432	215.356	11.8025	93.2878	4.64708	2.34367	0.0737734	51.5356	3.13326	310.831	73.3913	218.745	10.9367	2.72541	0.0197018	4.12125	0.910704	66.0525	0.360126	46.2436	1.7363
	NP7.5	2282.09	134.311	6.26728	0.268663	3.5229	0.109943	2.16009	0.0384962	2.51846	0.114553	4.06767	0.098848	13.2189	1.73178	0	0	6.86378	0.360913	214.401	8.62508	161.226	6.65487	3.17613	0.0664626	42.5844	1.48518	283.54	17.3928	243.024	9.43217	3.94911	0.0759125	4.95469	0.0708795	77.1376	4.95236	107.449	27.0421
	H7.5	1641.78	11.2387	7.30618	0.0277253	3.26908	0.0246989	0	0	0	0	2.76882	0.256444	7.53467	0.156641	0	0	5.33599	1.29823	258.936	4.07383	114.16	4.02509	2.08327	0.0424018	24.1319	1.18912	234.999	6.7995	245.118	10.118	2.96583	0.129135	4.1147	0.790821	113.476	11.0813	38.9332	3.62025
	B8	1697.23	40.1505	6.67583	0.21977	2.93226	0.276646	1.01812	0.719916	2.20027	0.0511534	5.41196	0.220233	5.17662	0.360294	0	0	7.92813	0.231165	259.041	2.26302	195.718	6.21233	2.68361	0.0475119	50.1273	10.7867	194.839	2.79817	313.555	14.3214	3.45835	0.0467672	4.15491	0.048527	109.374	6.11802	58.1221	2.69941
	G9	629.293	4.15435	7.53033	0.235412	2.29744	0.0105233	3.10636	0.0814146	3.15614	0.00921082	5.15515	0.185395	10.0713	1.74401	2.24	0.09	11.5921	0.15923	352.322	16.8554	243.572	24.0937	4.16582	0.320647	64.6974	9.83242	306.118	37.7787	408.045	3.48482	3.74718	0.0397934	7.08336	0.530683	349.081	40.2408	89.0713	13.413
Amorphous PET Powder
Enzyme ID		LCC ICCG		204		211		214		301		307		401		405		503		504		601		602		611		701		704		708		711		714		717
Rxn Temperature (°C)	Rxn pH	Sum of Aromatic Products (mg/L)	St. Dev.	Sum of Aromatic Products (mg/L)	St. Dev.	Sum of Aromatic Products (mg/L)	St. Dev.	Sum of Aromatic Products (mg/L)	St. Dev.	Sum of Aromatic Products (mg/L)	St. Dev.	Sum of Aromatic Products (mg/L)	St. Dev.	Sum of Aromatic Products (mg/L)	St. Dev.	Sum of Aromatic Products (mg/L)	St. Dev.	Sum of Aromatic Products (mg/L)	St. Dev.	Sum of Aromatic Products (mg/L)	St. Dev.	Sum of Aromatic Products (mg/L)	St. Dev.	Sum of Aromatic Products (mg/L)	St. Dev.	Sum of Aromatic Products (mg/L)	St. Dev.	Sum of Aromatic Products (mg/L)	St. Dev.	Sum of Aromatic Products (mg/L)	St. Dev.	Sum of Aromatic Products (mg/L)	St. Dev.	Sum of Aromatic Products (mg/L)	St. Dev.	Sum of Aromatic Products (mg/L)	St. Dev.	Sum of Aromatic Products (mg/L)	St. Dev.
30°C	C6	50.5568	2.35252	0	0	1.05697	0.747387	0	0	0	0	0	0	0	0	5.39	0.33	8.81722	0.253305	5.22609	0.0855888	3.45806	0.035119	0	0	84.2558	1.69872	2.16269	0.0513717	6.20395	0.660205	7.17892	0.162292	2.38835	0.199829	9.28073	0.499076	0	0
	NP7	182.3	4.67107	1.4647	1.0357	0	0	0	0	0	0	0	0	0	0	0	0	77.0475	0.228889	13.2684	0.72929	30.0287	12.2627	4.71003	0.335239	311.238	34.1087	4.44989	1.25208	9.3299	0.185346	10.4367	1.89675	8.02458	2.03608	8.86793	1.1349	3.62433	0.892847
	NP7.5	280.394	13.4763	3.66308	0.264022	0	0	0	0	0	0	0	0	0	0	0	0	171.377	10.1593	22.2988	2.1677	37.7804	5.20643	9.17607	2.44649	500.22	9.29693	5.91344	0.104871	7.07423	0.0355217	4.09023	0.730324	11.4671	0.448844	11.8486	0.357086	0	0
	H7.5	200.538	5.47451	0	0	0	0	0	0	0	0	0	0	3.26978	0.479964	0	0	96.9655	8.32584	10.0147	2.79563	49.9051	20.0746	4.21649	0.228696	180.455	0.0679041	3.4317	0.599978	9.85126	0.992033	12.6816	1.94971	8.5822	0.774718	8.92092	1.97801	3.21922	0.63443
	B8	470.994	22.4836	0	0	0	0	0	0	0	0	0	0	2.23266	1.57873	0	0	277.259	18.2574	29.3746	2.34634	22.3367	4.19104	9.41066	1.72715	261.813	3.38167	5.56449	0.687417	6.07761	0.417641	8.03635	0.401296	17.9675	1.42327	19.4764	1.71556	1.40893	0.996261
	G9	381.275	1.35599	0	0	3.21766	2.27523	0	0	0	0	0	0	3.59311	0.127305	0	0	223.12	17.7918	29.564	3.23204	16.0682	0.0369944	14.2451	0.82246	145.543	0.350322	5.74297	0.855441	4.88248	3.45243	10.1246	0.697203	27.5944	0.668227	13.4106	0.572802	2.86232	0.253548
40°C	C6	1240.26	145.549	3.36323	0.437584	3.87756	0.140707	0	0	0	0	0	0	4.72661	0.569771	0	0	6.08436	1.2184	9.40781	4.80874	81.5521	16.8122	4.23008	0.248173	2042.18	36.5734	9.87061	1.36081	34.1047	2.5714	19.8489	1.61306	13.3067	2.62774	41.9152	2.15638	1.31415	0.929246
	NP7	1701.78	146.874	7.64456	0.671735	0	0	1.96491	1.3894	0	0	0	0	13.7537	0.113816	0	0	639.19	38.4788	123.135	17.0527	370.47	7.57819	8.38401	1.60357	2935.36	0.798658	35.7314	3.19201	46.4293	2.45621	30.196	1.4307	21.957	1.78314	113.52	6.22192	3.22126	0.0667193
	NP7.5	2363.35	84.6194	4.67354	0.492825	0	0	2.21156	1.56381	0	0	0	0	45.4104	2.9775	0	0	1224.26	65.3181	257.833	54.3573	669.026	7.22945	20.837	3.56665	4521.43	329.111	50.0055	0.970156	59.3647	0.594291	27.3058	4.14849	28.877	0.859918	132.285	17.8343	4.71673	0.419107
	H7.5	2152.69	318.703	7.64689	1.63041	0	0	0	0	0	0	0	0	28.2594	1.28883	0	0	384.794	6.62819	26.0694	11.1569	277.298	7.16119	7.06902	0.687719	2640.17	76.202	33.0008	1.29896	42.1894	0.809758	39.2581	5.47865	68.5969	1.09669	86.7197	1.14126	7.15856	1.59287
	B8	2804.56	4.41024	3.27385	0.347811	0	0	0	0	0	0	0	0	46.2901	11.2639	0	0	1241.12	49.0005	475.481	33.7862	525.312	36.635	22.6225	0.652395	2157.97	56.7443	50.6084	5.0523	79.3627	10.7035	39.2501	1.27706	25.6837	4.35742	191.575	70.6585	6.7115	2.08598
	G9	1156.58	23.1275	1.10137	0.778786	0	0	0	0	0	0	0	0	50.7324	7.91604	0	0	649.654	3.2179	774.553	55.0767	770.536	1.97839	25.3279	3.23641	912.449	4.26586	111.313	39.4338	95.7062	0.964453	28.2177	0.827195	64.9369	4.89057	129.539	8.2798	13.5754	5.35957
50°C	C6	5062.15	99.0299	7.13712	0.579812	8.09769	0.143718	0	0	0	0	0	0	19.17	0.128373	0	0	3.13083	0.079597	305.348	23.2023	235.453	18.0692	0	0	4077.1	158.073	341.345	0.794887	328.174	48.0664	45.6785	4.74315	14.5693	0.273113	447.843	36.3866	73.8472	6.65092
	NP7	7294.26	38.4604	25.8796	2.97685	0	0	0	0	0	0	0	0	106.348	1.5998	0	0	25.3909	1.23679	882.22	8.53945	623.565	5.93654	0	0	5398.04	242.1	690.661	32.7019	348.89	9.94895	164.396	4.69405	34.1796	0.77161	956.628	13.5433	202.298	21.0704
	NP7.5	9232.86	350.247	13.9166	0.612645	0	0	0	0	0	0	0	0	161.144	22.7926	0	0	52.0663	1.4381	1050.69	34.3245	1138.72	51.7534	2.37439	0.0295924	7243.61	9.90435	971.254	5.26075	596.908	48.2777	107.581	10.859	37.5705	0.321429	1238.92	46.1282	326.425	18.9892
	H7.5	5242.03	147.827	17.1363	1.68206	0	0	0	0	0	0	0	0	164.728	32.2054	0	0	28.229	1.20952	533.051	100.491	764.927	22.2575	0	0	3813.21	17.2682	585.662	73.7337	464.307	16.146	141.583	3.00703	64.3002	6.02634	922.082	83.6323	219.309	4.26267
	B8	4164.8	130.342	17.4329	2.9491	2.6855	0.0355466	0	0	0	0	0	0	257.709	40.3509	0	0	51.0777	5.33548	1388.4	26.6175	1163.2	39.9835	2.54105	0.0292181	2809.51	5.91336	774.364	109.737	682.252	146.64	34.9575	0.442766	42.2465	1.56687	1301.79	4.88138	444.331	12.7873
	G9	1458.54	15.9899	3.28246	0.197505	2.65865	0.131391	0	0	0	0	0	0	513.404	26.3683	0	0	62.7285	0.720675	984.88	13.0694	732.157	39.2941	3.73926	0.189323	972.217	51.0656	825.562	7.25143	671.608	33.0048	38.2202	5.22757	53.3564	0.620085	839.597	16.9308	511.691	64.3344
60°C	C6	4389.13	313.411	7.7378	0.722807	43.8158	5.19883	0	0	0	0	0	0	242.705	19.6589	0	0	0	0	352.132	58.5566	24.3331	1.17275	0	0	3646.28	42.918	380.726	9.92792	583.733	10.6631	9.4726	2.65331	25.3944	0.515034	473.771	5.05828	59.5231	3.49057
	NP7	6925.67	56.9374	11.213	1.81045	6.62623	0.289516	0	0	0	0	0	0	469.772	118.249	0	0	7.5772	0.00871789	811.087	18.8465	384.317	22.5054	0	0	5559.2	164.169	881.441	35.0764	932.809	29.4467	12.4933	1.60309	60.6322	1.95933	1037.08	37.5289	191.926	7.01962
	NP7.5	8864.1	53.04	11.6846	0.169605	6.52362	0.504168	0	0	0	0	0	0	624.176	41.6317	0	0	11.4555	0.629724	828.963	70.8689	820.369	59.3505	1.31493	0.929799	6827.96	76.6904	1340.9	9.02964	980.11	46.9747	8.78544	0.109488	96.1541	0.782711	1306.75	93.7728	347.363	41.4143
	H7.5	5458.83	217.076	11.5885	0.0796762	3.2507	0.629721	0	0	0	0	0	0	469.063	5.40854	0	0	7.70999	0.207783	951.13	28.4396	378.349	22.0276	0	0	3269.51	29.9663	825.906	21.2171	703.336	17.5895	17.1517	0.267866	61.947	2.75854	938.588	16.4966	222.27	23.7245
	B8	3726.26	20.8367	14.1858	2.332	8.62393	0.118121	0	0	0	0	0	0	574.267	41.4252	0	0	13.6857	0.323974	1242.88	73.3019	857.041	101.771	0	0	2633.51	5.34835	1117.08	33.2979	1103.23	27.168	5.1549	0.891517	76.8785	6.22916	1256	84.7455	285.782	9.6337
	G9	1609.9	130.839	4.96144	0.298269	7.06153	0.38958	0	0	0	0	2.53235	0.0889766	550.595	4.02047	0	0	13.4373	0.970433	986.469	48.5947	613.565	28.0651	2.75957	0.152506	719.785	10.8058	1115.69	251.515	796.999	45.7557	6.69722	0.755262	87.7428	7.55437	786.866	16.6265	550.687	73.0832
70°C	C6	3510.63	257.652	6.72685	0.443671	18.5719	4.96072	0	0	3.13722	0.136967	0	0	27.5317	1.30257	0	0	1.05825	0.748292	98.9751	8.30533	12.3029	0.592149	1.10893	0.784131	681.936	60.8718	182.363	8.5629	162.058	3.10863	2.31534	0.193121	9.97654	2.00877	25.0635	0.665398	69.161	0.385589
	NP7	5551.71	143.72	9.78335	0.231039	8.38365	3.2808	2.12717	1.50414	6.06812	0.898489	1.01653	0.718798	55.1133	6.35443	0	0	9.18631	2.23693	195.953	13.7413	112.036	0.017452	4.58648	0.0514767	732.836	136.397	451.286	0.287311	218.982	4.71309	4.36321	0.0897066	19.9246	0.0952043	45.2392	0.722248	191.367	5.53968
	NP7.5	10404	234.032	14.8625	0.500675	11.0077	1.06771	3.04902	0.0330443	5.91015	0.231029	4.29222	0.410922	42.3018	21.3664	1.21	0.85	8.1766	0.925406	208.093	34.5359	193.915	10.4973	2.59756	0.050136	2080.5	69.1817	437.297	36.9403	257.253	7.3025	5.328	0.321359	36.5809	1.146	57.8322	8.09174	320.148	17.7109
	H7.5	4299.93	128.583	12.5583	0.01426	15.5838	0.360988	1.00384	0.709822	5.961	0.313538	6.78288	0.380915	74.2324	16.5891	0	0	6.15708	0.554669	170.097	0.319526	74.9724	0.162511	0	0	475.611	111.481	221.542	9.7233	169.678	11.7177	9.0725	0.159508	36.5593	0.597871	55.9046	12.2346	182.096	13.2493
	B8	3345.73	6.38846	12.4264	1.00115	19.5101	0.48629	2.7414	0.18093	4.78541	0.0164071	6.60848	1.46108	205.403	11.0844	1.15	0.81	5.69998	0.242343	198.317	20.8678	142.745	0.932735	1.43172	1.01238	1130.96	216.278	218.554	5.56501	156.323	31.6193	4.79122	0.429254	38.4369	1.81117	59.3653	2.92145	295.93	15.2559
	G9	1412.79	54.6144	5.42168	0.406299	17.3336	2.0129	3.81359	0.150121	4.86114	0.154687	6.08247	0.201122	160.976	15.5568	2.62	0.01	9.27302	1.53917	218.733	18.7205	122.982	8.20161	4.33411	0.215806	124.594	26.563	330.164	10.4845	120.05	5.03848	4.64867	0.147294	35.2817	1.46004	47.6391	0.325613	335.354	22.2639

## Sheet: Table D7
Source Data Table D7. Reaction progress data from 168 h time course experiments using 3 PET substrate morphologies
Time course reaction data for amorphous PET film, amorphous PET powder, and crystalline PET powder.
Enzyme ID	LCC ICCG						204						211						214						301						307						401						405
Reaction Condition	NP7.5 / 70°C						B8 / 70°C						NP7.5 / 70°C						G9 / 50°C						C6 / 70°C						C6 / 60°C						NP7.5 / 70°C						G9 / 70°C
Substrate	Amorphous Film		Amorphous Powder		Crystalline Powder		Amorphous Film		Amorphous Powder		Crystalline Powder		Amorphous Film		Amorphous Powder		Crystalline Powder		Amorphous Film		Amorphous Powder		Crystalline Powder		Amorphous Film		Amorphous Powder		Crystalline Powder		Amorphous Film		Amorphous Powder		Crystalline Powder		Amorphous Film		Amorphous Powder		Crystalline Powder		Amorphous Film		Amorphous Powder		Crystalline Powder
Time (h)	Sum of Aromatic Products (mg/L)	St. Dev.	Sum of Aromatic Products (mg/L)	St. Dev.	Sum of Aromatic Products (mg/L)	St. Dev.	Sum of Aromatic Products (mg/L)	St. Dev.	Sum of Aromatic Products (mg/L)	St. Dev.	Sum of Aromatic Products (mg/L)	St. Dev.	Sum of Aromatic Products (mg/L)	St. Dev.	Sum of Aromatic Products (mg/L)	St. Dev.	Sum of Aromatic Products (mg/L)	St. Dev.	Sum of Aromatic Products (mg/L)	St. Dev.	Sum of Aromatic Products (mg/L)	St. Dev.	Sum of Aromatic Products (mg/L)	St. Dev.	Sum of Aromatic Products (mg/L)	St. Dev.	Sum of Aromatic Products (mg/L)	St. Dev.	Sum of Aromatic Products (mg/L)	St. Dev.	Sum of Aromatic Products (mg/L)	St. Dev.	Sum of Aromatic Products (mg/L)	St. Dev.	Sum of Aromatic Products (mg/L)	St. Dev.	Sum of Aromatic Products (mg/L)	St. Dev.	Sum of Aromatic Products (mg/L)	St. Dev.	Sum of Aromatic Products (mg/L)	St. Dev.	Sum of Aromatic Products (mg/L)	St. Dev.	Sum of Aromatic Products (mg/L)	St. Dev.	Sum of Aromatic Products (mg/L)	St. Dev.
0	0	0	0	0	0	0	0	0	0	0	0	0	0	0	0	0	0	0	0	0	0	0	0	0	0	0	0	0	0	0	0	0	0	0	0	0	0	0	0	0	0	0	0	0	0	0	0	0
3	810.333	97.6761	1314.26	81.0294	376.333	6.80413	0.371643	0.00642417	2.98172	0.257499	4.16863	0.157701	0.257704	0.0269587	0.436258	0.0271389	0.701473	0.0503601	0	0	0	0	0.740013	0.0418435	0	0	0.170028	0.147248	0	0	0	0	0	0	0	0	0	0	4.81428	0.987472	9.96945	0.399172	0	0	0.136099	0.0602268	0	0
6	2414.8	105.65	2790.5	176.888	593.779	185.035	0.586098	0.0865317	4.07697	0.322565	4.71855	0.017151	0.391381	0.0158625	1.08509	0.127247	1.11807	0.0126129	0	0	0	0	0.6752	0.00557216	0.341313	0.0113459	0.924932	0.0946905	0.262367	0.036885	0	0	0	0	0	0	0	0	14.8863	1.68173	25.1725	2.2285	0	0	0.736322	0.0286473	0.057881	0.0501264
10	4232.36	608.82	3286.61	104.408	700.437	42.7435	0.870278	0.0174613	5.13178	0.383443	5.13958	0.134054	0.65398	0.00307342	1.78593	0.164313	1.60438	0.0392247	0.109105	0.094488	0	0	0.815748	0.0256993	0.45124	0.0167404	0.984257	0.0701851	0.302277	0.00758078	0	0	0	0	0	0	0.208471	0.0213822	47.6264	2.46669	39.9104	4.10225	0.235656	0.118631	0.872445	0.0465292	0.16821	0.0070519
24	4507.13	367.711	4077.47	406.022	1024.94	47.3485	1.44076	0.044196	7.29662	0.279777	9.26938	2.85812	1.37442	0.0603988	3.8928	0.145003	1.9769	0.118388	0.401684	0.12659	0	0	1.02486	0.0682282	0.773596	0.0351876	2.34835	0.0180717	0.528636	0.0756686	0	0	0	0	0	0	0.442929	0.045097	107.832	12.1485	75.7212	6.16489	0.692368	0.0122992	3.00254	0.2007	0.863808	0.100571
48	5318.21	590.427	4887.07	210.742	1179.98	39.2032	1.60682	0.0192206	7.30619	0.564769	6.04317	0.076204	1.55579	0.0295133	5.46462	0.0556601	2.77956	0.129187	0.658965	0.12354	0	0	0.887833	0.126817	0.97283	0.0692628	2.601	0.53165	0.844995	0.0888257	0	0	0.269178	0.0158326	0	0	0.51543	0.0258648	118.988	5.81604	95.8993	3.03039	0.769511	0.0162773	3.73872	0.0323853	1.14903	0.081311
72	5477.78	107.34	4975.44	1181.59	1318.29	95.9214	1.86272	0.0448538	12.0058	1.09398	7.27441	0.389656	1.68808	0.0465429	7.14779	0.255862	3.08066	0.102398	0.687989	0.128936	0	0	0.939447	0.157655	1.25078	0.0595779	2.67507	0.528359	0.922088	0.089085	0	0	0.422209	0.108002	0	0	0.803809	0.0972979	225.518	57.6636	97.8907	1.77764	1.07639	0.0279053	4.402	0.0794877	1.58668	0.192662
96	5803.91	622.599	5600.35	654.738	1537.44	200.195	2.36545	0.025581	17.362	1.79411	8.65374	0.554782	1.88743	0.0225441	6.3896	0.43907	3.24636	0.116607	1.19905	0.0735684	0	0	1.05293	0.0956968	1.44205	0.0650027	3.93121	0.0758205	1.22275	0.169757	0	0	0.406942	0.124225	0	0	0.974176	0.0344603	258.445	30.3006	167.293	29.8792	1.80791	0.0542227	5.52881	0.037469	1.67424	0.050866
168	6101.76	972.412	7035.89	591.526	1339.36	87.476	3.57369	0.0887364	26.3477	2.88995	14.3032	4.56022	2.18601	0.0595812	11.2058	0.637826	3.32089	0.437955	1.20614	0.0345622	0	0	1.88376	0.197467	2.20529	0.0332148	5.06831	0.336702	1.92987	0.140992	0	0	0.548527	0.0589697	0	0	1.43656	0.113159	338.094	107.523	179.107	6.1506	2.08307	1.13578	6.7127	0.272282	2.52993	0.155282
Enzyme ID	503						504						601						602						611						611						701						704
Reaction Condition	G9 / 30*C						B8 / 50°C						NP7.5 / 60°C						H7.5 / 60°C						C6 / 50°C						NP7.5 / 50°C						NP7.5 / 60°C						NP7.5 / 60°C
Substrate	Amorphous Film		Amorphous Powder		Crystalline Powder		Amorphous Film		Amorphous Powder		Crystalline Powder		Amorphous Film		Amorphous Powder		Crystalline Powder		Amorphous Film		Amorphous Powder		Crystalline Powder		Amorphous Film		Amorphous Powder		Crystalline Powder		Amorphous Film		Amorphous Powder		Crystalline Powder		Amorphous Film		Amorphous Powder		Crystalline Powder		Amorphous Film		Amorphous Powder		Crystalline Powder
Time (h)	Sum of Aromatic Products (mg/L)	St. Dev.	Sum of Aromatic Products (mg/L)	St. Dev.	Sum of Aromatic Products (mg/L)	St. Dev.	Sum of Aromatic Products (mg/L)	St. Dev.	Sum of Aromatic Products (mg/L)	St. Dev.	Sum of Aromatic Products (mg/L)	St. Dev.	Sum of Aromatic Products (mg/L)	St. Dev.	Sum of Aromatic Products (mg/L)	St. Dev.	Sum of Aromatic Products (mg/L)	St. Dev.	Sum of Aromatic Products (mg/L)	St. Dev.	Sum of Aromatic Products (mg/L)	St. Dev.	Sum of Aromatic Products (mg/L)	St. Dev.	Sum of Aromatic Products (mg/L)	St. Dev.	Sum of Aromatic Products (mg/L)	St. Dev.	Sum of Aromatic Products (mg/L)	St. Dev.	Sum of Aromatic Products (mg/L)	St. Dev.	Sum of Aromatic Products (mg/L)	St. Dev.	Sum of Aromatic Products (mg/L)	St. Dev.	Sum of Aromatic Products (mg/L)	St. Dev.	Sum of Aromatic Products (mg/L)	St. Dev.	Sum of Aromatic Products (mg/L)	St. Dev.	Sum of Aromatic Products (mg/L)	St. Dev.	Sum of Aromatic Products (mg/L)	St. Dev.	Sum of Aromatic Products (mg/L)	St. Dev.
0	0	0	0	0	0	0	0	0	0	0	0	0	0	0	0	0	0	0	0	0	0	0	0	0	0	0	0	0	0	0	0	0	0	0	0	0	0	0	0	0	0	0	0	0	0	0	0	0
3	0	0	5.36325	0.0182842	3.0112	0.0716354	5.10607	0.566851	26.5125	2.08124	17.9792	0.689718	64.3072	6.48039	128.762	8.41969	110.117	4.1523	0	0	1.3587	0.0831299	2.79997	0.212612	6.78	2.38	143.602	4.84697	18.4389	0.243465	5.02	0.23	123.002	9.35104	36.2805	7.00987	19.101	2.31427	48.1442	3.69179	19.7403	10.8089	61.3348	18.506	85.0452	20.8612	37.9332	1.70142
6	0	0	10.3042	0.357	7.20603	0.0958539	9.84107	3.32243	55.3892	3.10964	46.4878	2.28691	168.574	20.0305	216.462	8.20108	185.076	7.18852	0	0	1.74059	0.157562	2.86966	0.140862	24.5	3.53	381.459	7.4015	53.8541	1.80226	4.59	2	360.771	19.9795	89.8865	22.0034	55.9479	13.0918	121.272	11.3219	94.8117	36.0123	130.624	21.8934	158.017	30.8299	104.844	4.15729
10	0	0	15.4982	0.59992	11.5559	0.286347	12.1971	0.111688	143.139	23.4555	95.6596	14.2655	223.006	4.08769	284.8	56.767	204.828	15.4967	0	0	1.74859	0.101102	3.46125	0.8822	35.97	19.33	1031.58	206.174	107.991	1.20215	8.12	1.25	655.875	95.1317	131.55	0.864287	103.695	17.3265	194.637	22.4388	225.122	58.8406	175.141	33.0679	302.162	15.3736	169.125	3.22777
24	0	0	49.2185	2.25793	41.0384	2.3663	15.0658	3.7939	432.012	48.3116	253.05	18.2989	232.304	16.1742	310.423	14.5702	228.95	4.4416	0	0	1.79731	0.070702	3.59191	1.10016	58.87	32.13	1829.09	54.1307	273.849	12.3281	18.69	4.97	1718.52	87.0223	423.432	64.4878	322.021	25.7867	543.433	61.1155	348.788	158.368	555.05	186.64	621.129	21.706	245.023	10.7034
48	0	0	109.494	3.05543	65.4517	1.91614	16.1782	3.64731	487.506	82.4366	311.508	24.3727	255.435	7.29615	416.261	3.31346	234.869	3.77436	0	0	2.47749	0.208026	4.8555	1.20182	148.03	25.63	2356.5	124.797	516.655	18.9435	41.29	9.69	2823.95	222.928	794.485	36.7857	722.607	27.712	900.076	32.6168	367.795	45.5373	1000.12	157.102	822.993	45.0662	221.13	24.9195
72	0	0	136.969	8.80404	123.171	14.236	19.6011	2.41994	628.691	100.424	391.034	38.746	246.436	14.6904	420.921	51.0706	266.977	17.1459	0.209608	0.0142612	2.48337	0.407475	5.13639	1.29089	416.76	23.91	2261.77	18.453	656.075	59.7544	52.71	19.1	3504.77	334.518	1213.28	40.9427	950.734	30.5236	1076.12	104.61	404.028	0.775483	1358.57	143.577	908.295	43.4711	291.694	37.5871
96	0	0	177.454	1.64101	187.148	21.1453	21.0301	4.47925	1326.67	47.4327	428.59	28.5807	347.662	9.62343	436.928	60.2448	319.607	39.0091	0.310932	0.0823206	3.12764	0.340746	6.82891	1.7895	667.2	34.22	2180.55	74.1129	882.017	12.0223	114.7	22.4	3868.86	335.002	1436.54	21.7637	1425.23	57.8322	1172.82	105.36	459.898	25.2595	1825.5	184.345	896.767	43.275	289.881	3.31015
168	0.673318	0.58311	293.637	5.4537	383.182	37.1367	29.6248	7.02624	1656.57	328.417	481.51	40.9622	337.813	23.2069	484.522	28.9182	321.77	16.6878	0.369978	0.0250165	3.68543	0.256178	10.2851	0.379307	874.54	31.17	2466.92	145.736	1085.96	159.69	160.87	1.76	3856.64	165.021	1659.36	94.6055	2098.33	404.286	1307.24	141.309	582.697	35.0559	3038.26	576.98	931.823	66.8478	290.556	41.716
Enzyme ID	708						711						714						717
Reaction Condition	NP7 / 40°C						NP7 / 30°C						NP7 / 60°C						C6 / 70°C
Substrate	Amorphous Film		Amorphous Powder		Crystalline Powder		Amorphous Film		Amorphous Powder		Crystalline Powder		Amorphous Film		Amorphous Powder		Crystalline Powder		Amorphous Film		Amorphous Powder		Crystalline Powder
Time (h)	Sum of Aromatic Products (mg/L)	St. Dev.	Sum of Aromatic Products (mg/L)	St. Dev.	Sum of Aromatic Products (mg/L)	St. Dev.	Sum of Aromatic Products (mg/L)	St. Dev.	Sum of Aromatic Products (mg/L)	St. Dev.	Sum of Aromatic Products (mg/L)	St. Dev.	Sum of Aromatic Products (mg/L)	St. Dev.	Sum of Aromatic Products (mg/L)	St. Dev.	Sum of Aromatic Products (mg/L)	St. Dev.	Sum of Aromatic Products (mg/L)	St. Dev.	Sum of Aromatic Products (mg/L)	St. Dev.	Sum of Aromatic Products (mg/L)	St. Dev.
0	0	0	0	0	0	0	0	0	0	0	0	0	0	0	0	0	0	0	0	0	0	0	0	0
3	0.262927	0.113955	1.74203	0.58506	1.88398	0.34444	0	0	0.196779	0.0852077	0.614204	0.100615	4.32678	3.03333	56.8411	12.5542	42.2076	2.79014	0.2049	0.0161009	3.89305	0.337519	4.43979	0.444114
6	0.497363	0.245361	4.67628	0.641308	4.02598	0.110973	0	0	0.647146	0.160546	1.5597	0.208387	11.1266	3.31877	91.9893	0.972769	112.948	3.80777	0.388954	0.0816877	6.05415	0.48143	6.16527	0.189907
10	0.55623	0.243245	9.9708	1.89816	7.81583	0.71104	0	0	1.38928	0.0324226	2.34259	0.141006	14.1681	1.57124	254.872	4.03248	181.939	29.4398	1.00517	0.119009	13.4377	1.35566	8.4707	0.813076
24	0.732404	0.0875119	18.4513	0.89351	16.8972	1.20543	0	0	1.56591	1.35612	5.81978	0.0682453	68.3838	56.1506	426.912	44.9821	259.226	148.084	2.08013	0.662275	38.3361	6.72007	12.0832	0.915462
48	0.988206	0.0187001	27.4759	4.64894	30.8134	1.31943	0	0	3.52453	0.0486223	12.1263	0.485752	188.866	96.0672	611.074	29.9319	367.543	23.2047	1.78478	0.0223153	49.0053	5.3371	25.7341	4.90972
72	1.15075	0.276107	52.4708	9.51643	42.0891	5.25383	0	0	6.69546	1.54158	13.9867	1.12513	339.707	179.613	651.171	40.6747	346.4	33.4027	3.00665	0.585432	72.6122	3.52997	19.5892	1.00978
96	2.40266	0.191106	108.04	16.886	54.6836	8.97809	0	0	13.9432	5.75516	21.9021	3.49797	558.022	209.283	728.655	15.3052	370.058	16.2712	2.58887	0.158812	126.58	12.4191	28.0263	1.14585
168	4.83347	2.30607	168.312	10.079	135.841	8.05699	0	0	14.4647	1.32112	30.8662	0.086523	695.253	186.667	873.674	171.522	357.255	17.3797	4.12485	0.580007	351.443	147.794	39.7054	4.76
